# Supplementary material for: Whole-genome sequencing analysis identifies rare, large-effect noncoding variants and regulatory regions associated with circulating protein levels
Source: Nat Genet. 2025 Feb 24;57(3):626–34. doi: 10.1038/s41588-025-02095-4 (PMC11906349; doi:10.1038/s41588-025-02095-4)
Supplement: Supplementary file 4 — Supplementary Tables 1–22 [file 41588_2025_2095_MOESM4_ESM.xlsx]

## Sheet: Contents
Table Name	Description
ST1	Proteins which were excluded from our analysis due to either not have an exact gene pair, or due to being a fusion-protein
ST2	cis-pQTLs identified by GCTA-CoJo analysis
ST3	Coverage per protein at the gene level (between 5' and 3'UTR) and region level (5/3'UTR +/- 1Mbp)
ST4	Proteins which were excluded from our analysis due to low coverage, or showed evidence of deviation between joint and marginal GCTA-CoJo effects
ST5	cis-pQTLs identified by GCTA-CoJo analysis post coverage exclusion
ST6	Independent pQTL variants identified by GCTA-coJo in our analysis of individuals of inferred African (AFR) or South-Asian (SAS) individuals after protein exclusions
ST7	ST7: Predicted Loss-of-Function pQTLs with gain-of-function effect
ST8	Independent coding aggregate associations adjusted for common lead variants after excluding proteins
ST9	Coding aggregates identified that were not present in Dhindsa et. al (2023) exome-sequencing analysis
ST10	Independent pQTL variants annotated as non-coding excluded poorly-covered proteins
ST11	Novel pQTL variants identified in trans analyses
ST12	Independent non-coding aggregates
ST13	Independent non-coding aggregates, including excluded proteins
ST14	Novel trans aggregate associations
ST15	ENSEMBL regulatory region groupings
ST16	ENSEMBL Regulatory region overlaps
ST17	Single variant ENSEMBL regulatory region enrichment results
ST18	Sliding-window ENSEMBL regulatory region enrichment results
ST19	ENSR ENSEMBL regulatory region enrichment results
ST20	Unique genomic aggregate ENSEMBL regulatory region enrichment
ST21	List of proteins in each of the panels in Figure 5
ST22	Genetic variants included in annotation groups for aggregation

## Sheet: ST1
ST1: Proteins which were excluded from our analysis due to either not have an exact gene pair, or due to being a fusion-protein
Protein Name
wars
sarg
palm2
ntprobnp
ment
lilra3
leg1
kir2dl2
gpr15l
gatd3
cert
bap18

## Sheet: ST2
ST2: All cis-pQTL variants identified by CoJo. Independent pQTL variants identified by GCTA-CoJo in our analysis of individuals with inferred European genetic ancestry. CHR: Chromosome, ID (b38): Variant ID, POS (b38): Variant position in build 38, EFFECT ALLELE: allele for which the effect estimates were calculated, EFFECT ALLELE FREQ: the frequency of the effect allele in the tested population,…
CHR	ID (b38)	POS (b38)	EFFECT ALLELE	EFFECT ALLELE FREQ	BETA MARGINAL	SE MARGINAL	P MARGINAL	BETA JOINT	SE JOINT	P JOINT	PROTEIN
19	19:58350442:A:G	58350442	G	0.00923249	-2.14298	0.0343139	0	-2.1598	0.0361293	0	a1bg
19	19:58353110:A:G	58353110	G	0.000149514	-1.93281	0.267957	5.46782e-13	-1.99936	0.268132	8.87633e-14	a1bg
19	19:58353113:T:C	58353113	C	0.951931	0.299486	0.0152831	1.67617e-85	0.319903	0.0153601	2.46993e-96	a1bg
11	11:77646734:MantaINS:60345:1:1:0:0:0:SVLEN=130	77646734	TTCTTCTTCTTCTTCTTCTTCTTCTTCTTCTTCTTCTTCTCCTTCTCCTTCTCCTCCTCCTCCTCCTCCTCCTCCTCCTCCTCCTCCTCCTCCTCCTCCTCCTCCTCCTCCTCCTCCTCCTCCTCCTCCTC	0.0045246	-0.823645	0.0422867	1.69943e-84	-0.299074	0.042841	2.93043e-12	aamdc
11	11:77778115:MantaINS:312:618:618:0:0:0:SVLEN=110	77778115	AGGAGGAGGGGGGAAGGGGGGGAGGGGAGTGGAGGGGGAGGGAAGAGGGGGAGGGAAGGGGGGAATGGAGCGGGAGGGAAGGGGGAATGCAGGGGGAGTGGAGGGGGTGGG	0.0200338	-0.316102	0.0177639	7.77816e-71	-0.117278	0.0179442	6.33116e-11	aamdc
11	11:77858194:AT:A	77858194	A	0.460382	-0.282516	0.00702435	0	-0.361188	0.011667	1.97142e-210	aamdc
11	11:77872220:G:A	77872220	A	0.106287	-1.07414	0.0113922	0	-0.376809	0.0243736	6.48746e-54	aamdc
11	11:77872333:A:G	77872333	G	0.00513984	-0.430784	0.048985	1.44068e-18	-0.535884	0.0492766	1.51598e-27	aamdc
11	11:77881150:A:T	77881150	T	0.332893	-0.344622	0.00742704	0	-0.352453	0.0120247	7.53023e-189	aamdc
11	11:77910320:G:A	77910320	A	0.606751	0.249758	0.00718287	6.59736e-265	0.308481	0.0115863	3.51721e-156	aamdc
11	11:77953882:G:T	77953882	T	0.01014	0.1461	0.035099	3.14766e-05	-0.282147	0.0365739	1.21517e-14	aamdc
17	17:42526580:A:C	42526580	C	0.000140237	-1.92687	0.259628	1.15664e-13	-1.9034	0.259783	2.35583e-13	aarsd1
17	17:42710625:GTTTGTTTT:G	42710625	G	8.71555e-05	-2.25889	0.331003	8.83063e-12	-2.32947	0.33119	2.01199e-12	aarsd1
17	17:42950655:G:A	42950655	A	0.000107847	-2.304	0.296009	7.05189e-15	-2.39624	0.296242	6.02546e-16	aarsd1
17	17:42951854:C:G	42951854	G	0.000485332	1.45365	0.13958	2.13008e-25	1.49575	0.139763	9.95455e-27	aarsd1
17	17:42953770:C:A	42953770	A	0.000226479	-2.11135	0.204375	5.11513e-25	-2.07486	0.204619	3.66557e-24	aarsd1
17	17:42955268:G:A	42955268	A	0.00568366	0.511563	0.0410081	1.02615e-35	0.414603	0.041369	1.21916e-23	aarsd1
17	17:42955282:G:A	42955282	A	0.000226483	-1.22345	0.20432	2.12553e-09	-1.32588	0.204472	8.90869e-11	aarsd1
17	17:42955333:G:A	42955333	A	0.000647096	-1.26039	0.120932	1.96144e-25	-1.33391	0.121141	3.37352e-28	aarsd1
17	17:42955903:G:A	42955903	A	0.00014028	-2.1538	0.259562	1.06035e-16	-2.09138	0.259774	8.22818e-16	aarsd1
17	17:42961348:C:T	42961348	T	9.70643e-05	-2.49936	0.312006	1.14136e-15	-2.44136	0.312235	5.32471e-15	aarsd1
17	17:42964110:C:T	42964110	T	0.00036668	-1.54765	0.160666	5.8171e-22	-1.63872	0.160903	2.32369e-24	aarsd1
17	17:42964401:C:A	42964401	A	0.000194129	-1.96612	0.220685	5.14164e-19	-1.92889	0.220881	2.48716e-18	aarsd1
17	17:42978710:T:TA	42978710	TA	0.7107	-0.130323	0.00680826	1.13081e-81	-0.127891	0.0068971	9.34542e-77	aarsd1
9	9:137020163:A:AG	137020163	AG	0.0861096	-0.11849	0.012565	4.09452e-21	-0.11849	0.0125793	4.53416e-21	abca2
3	3:51970081:C:CG	51970081	CG	0.0117844	-1.43148	0.029882	0	-1.43184	0.0306586	0	abhd14b
3	3:51970155:G:A	51970155	A	0.000347237	1.19621	0.172767	4.39582e-12	1.14971	0.172857	2.90665e-11	abhd14b
3	3:51971649:G:A	51971649	A	0.00648914	-1.12955	0.0401613	4.80118e-174	-1.13133	0.0405119	1.29386e-171	abhd14b
9	9:133166545:MantaINS:132160:0:0:0:0:0:SVLEN=56	133166545	GGAGGTCAGAGGGCAGCGGCTGGGATCGGGAGGTCAGAGGGCAGCGGCTGGGATCGC	0.225541	0.171908	0.00652333	4.76705e-153	0.0531549	0.00682973	7.09022e-15	abo
9	9:133209554:C:T	133209554	T	0.614989	0.205412	0.00718703	1.15975e-179	0.141606	0.00789628	6.48246e-72	abo
9	9:133223394:T:TGGGGTTCCC	133223394	TGGGGTTCCC	0.00311659	0.94354	0.06296	9.01873e-51	0.691212	0.063684	1.91363e-27	abo
9	9:133249203:T:A	133249203	A	0.0268282	0.868384	0.0216299	0	0.257727	0.0232585	1.55167e-28	abo
9	9:133252872:G:A	133252872	A	0.243124	-0.488665	0.00815452	0	-0.689618	0.0128265	0	abo
9	9:133253159:A:G	133253159	G	0.583015	0.634169	0.00705018	0	0.674624	0.0124017	0	abo
9	9:133257465:G:A	133257465	A	0.00143363	-0.516481	0.0925741	2.41754e-08	-1.1056	0.0930068	1.37793e-32	abo
9	9:133261703:A:G	133261703	G	0.682438	-1.17853	0.0075254	0	-0.225445	0.0155434	1.13886e-47	abo
9	9:133278860:T:TTTCTGTTTCTGTGTCCTTCCCCTATTGGCTGGGGTAACGCAGTTTCTGTTTCTGTGTCCTTCCCCTATTGGCTGGGGTAACGCAGTTTCTGTTTCTGTGTCCTTCCCCTATTGGCTGGGGTAAG	133278860	TTTCTGTTTCTGTGTCCTTCCCCTATTGGCTGGGGTAACGCAGTTTCTGTTTCTGTGTCCTTCCCCTATTGGCTGGGGTAACGCAGTTTCTGTTTCTGTGTCCTTCCCCTATTGGCTGGGGTAAG	0.404582	-0.429519	0.00570723	0	-0.154736	0.006804	1.72328e-114	abo
9	9:133302794:G:A	133302794	A	0.0434723	-0.343227	0.0170904	1.03864e-89	-0.167722	0.0184632	1.04535e-19	abo
9	9:133318150:T:C	133318150	C	0.351256	-0.261421	0.00732284	4.03871e-279	-0.208891	0.00915474	3.05129e-115	abo
9	9:133325693:C:CA	133325693	CA	0.241071	-0.393993	0.00818183	0	-0.237548	0.0106177	7.24067e-111	abo
9	9:133431409:C:T	133431409	T	0.0489599	0.822616	0.0162654	0	0.144209	0.0187264	1.35168e-14	abo
9	9:133475078:T:G	133475078	G	0.725128	-0.41451	0.00784945	0	-0.109301	0.00911101	3.70528e-33	abo
10	10:124834699:G:A	124834699	A	0.000658472	-0.947807	0.136527	3.85855e-12	-0.947807	0.13661	3.97589e-12	abraxas2
3	3:38117491:G:A	38117491	A	0.0429489	-0.192998	0.0160057	1.75836e-33	-0.213305	0.0160884	4.03925e-40	acaa1
3	3:38129319:C:G	38129319	G	0.144172	-0.129039	0.00926674	4.46781e-44	-0.139461	0.00931971	1.25946e-50	acaa1
1	1:75728369:C:G	75728369	G	0.307909	0.142443	0.00766694	4.76526e-77	0.142443	0.00770067	2.16345e-76	acadm
10	10:123037848:G:A	123037848	A	0.000673854	-1.12437	0.133713	4.14118e-17	-1.12328	0.133857	4.79473e-17	acadsb
10	10:123039167:A:T	123039167	T	0.0843754	0.364318	0.0124516	3.4772e-188	0.318575	0.0129271	4.27525e-134	acadsb
10	10:123041939:A:G	123041939	G	0.113261	-0.203626	0.0109738	7.3413e-77	-0.192332	0.0113553	2.37823e-64	acadsb
10	10:123052212:A:G	123052212	G	0.23304	-0.0840183	0.00820453	1.30591e-24	-0.0761582	0.00854163	4.82926e-19	acadsb
15	15:88679305:A:T	88679305	T	0.124913	-0.104423	0.00918064	5.61763e-30	-0.0716348	0.00937427	2.14467e-14	acan
15	15:88708781:T:A	88708781	A	0.19692	0.131276	0.00765156	5.59464e-66	0.121033	0.00781715	4.51501e-54	acan
15	15:88845819:T:C	88845819	C	0.00604603	-0.382937	0.0393172	2.04194e-22	-0.39986	0.0393843	3.22037e-24	acan
15	15:88847282:C:T	88847282	T	0.0100767	-0.268282	0.0303683	1.00747e-18	-0.244355	0.030455	1.02787e-15	acan
23	X:15428012:G:T	15428012	T	0.000284283	1.04404	0.145144	6.33215e-13	1.12294	0.145263	1.07195e-14	ace2
23	X:15578020:C:CATAAG	15578020	CATAAG	0.61936	0.107723	0.00491061	1.15802e-106	0.0498826	0.00564039	9.25012e-19	ace2
23	X:15587768:G:A	15587768	A	0.000415491	-1.6888	0.123134	8.24076e-43	-1.66842	0.123452	1.28059e-41	ace2
23	X:15589385:G:A	15589385	A	0.000929429	-0.934788	0.0826726	1.21013e-29	-1.02994	0.0828609	1.80118e-35	ace2
23	X:15589409:C:T	15589409	T	0.00291963	-0.216169	0.0442241	1.01847e-06	-0.317822	0.0443636	7.8335e-13	ace2
23	X:15600835:T:C	15600835	C	0.00719535	0.17039	0.0280622	1.2643e-09	0.19012	0.0282724	1.76091e-11	ace2
23	X:15649010:C:T	15649010	T	0.00253262	-0.435441	0.04627	4.92043e-21	-0.54936	0.0464593	2.91543e-32	ace2
23	X:15682995:C:T	15682995	T	0.287819	0.148121	0.00527305	1.29076e-173	0.137776	0.00609463	3.77095e-113	ace2
23	X:15721024:CT:C	15721024	C	0.00811077	0.22084	0.0266917	1.29829e-16	0.238583	0.0269176	7.75502e-19	ace2
17	17:63471557:C:T	63471557	T	0.624663	-0.358289	0.00714448	0	-0.118081	0.00948946	1.52027e-35	ace
17	17:63478502:CA:C	63478502	C	0.0175161	-0.414585	0.0263981	1.39541e-55	-0.215911	0.0266805	5.8466e-16	ace
17	17:63496400:T:C	63496400	C	0.483244	-0.455698	0.00691298	0	-0.372624	0.009546	0	ace
17	17:63497351:G:A	63497351	A	0.0377864	0.114272	0.0181262	2.89603e-10	-0.129433	0.0185617	3.09957e-12	ace
17	17:63501290:MantaDEL:8106:0:0:0:0:0:SVLEN=-181	63501290	T	0.1203	-0.188187	0.00821136	3.08192e-116	-0.0617106	0.00851032	4.12879e-13	ace
7	7:100830090:A:C	100830090	C	0.00440321	0.709122	0.0505107	8.99159e-45	0.448227	0.051099	1.7594e-18	ache
7	7:100872292:C:A	100872292	A	0.000566456	-1.08242	0.140925	1.5807e-14	-1.2405	0.141176	1.5366e-18	ache
7	7:100889583:T:C	100889583	C	0.00165888	-1.2006	0.082095	1.95947e-48	-1.07369	0.0824499	9.12618e-39	ache
7	7:100890623:AAAG:A	100890623	A	0.00541051	0.797138	0.0455715	1.64784e-68	0.616018	0.0465201	5.02125e-40	ache
7	7:100890786:C:T	100890786	T	0.0252278	0.300748	0.0212928	2.68683e-45	0.392299	0.022575	1.21921e-67	ache
7	7:100891017:G:T	100891017	T	0.00639324	0.766007	0.0416737	1.86274e-75	0.605858	0.0424516	3.28346e-46	ache
7	7:100894283:G:A	100894283	A	0.00301151	1.82727	0.0609929	3.38618e-197	1.88922	0.0618772	9.85776e-205	ache
7	7:100895212:C:G	100895212	G	0.00653611	-0.267447	0.0414807	1.13707e-10	-0.363527	0.0418518	3.75293e-18	ache
7	7:100914499:C:T	100914499	T	0.470172	0.308767	0.00671906	0	0.305311	0.00769949	0	ache
7	7:100938425:C:T	100938425	T	0.20761	0.281452	0.00794749	1.0416e-274	0.102523	0.0089591	2.53537e-30	ache
7	7:100950639:A:G	100950639	G	0.450422	0.000310971	0.00670994	0.963035	0.0662686	0.00724117	5.60704e-20	ache
7	7:100963775:C:T	100963775	T	0.479365	0.246389	0.0237853	3.81413e-25	0.190074	0.0242812	4.95581e-15	ache
7	7:100964820:T:C	100964820	C	0.507227	0.428627	0.0379527	1.4095e-29	0.348916	0.040168	3.74054e-18	ache
7	7:100964852:A:G	100964852	G	0.542578	-0.231699	0.0171624	1.55562e-41	-0.157194	0.0178059	1.06356e-18	ache
7	7:100966916:T:C	100966916	C	0.486394	-0.315924	0.0296422	1.6015e-26	-0.232861	0.0306212	2.85848e-14	ache
7	7:101065852:A:G	101065852	G	0.709307	-0.0105505	0.00735064	0.151197	0.0541121	0.0076275	1.29964e-12	ache
6	6:24667358:A:G	24667358	G	0.00903184	0.345825	0.0367766	5.28289e-21	0.343412	0.0368178	1.08577e-20	acot13
6	6:24697959:G:T	24697959	T	0.00224384	-1.08793	0.0736565	2.27633e-49	-1.08269	0.0738599	1.18614e-48	acot13
6	6:24837364:C:T	24837364	T	0.000225637	2.09237	0.231779	1.75742e-19	2.09373	0.232015	1.81105e-19	acot13
17	17:75955783:T:C	75955783	C	0.658397	0.0727116	0.00683354	1.93297e-26	0.0727116	0.00684176	2.21707e-26	acox1
2	2:271797:G:A	271797	A	0.354056	-0.379523	0.00727104	0	-0.332097	0.00765659	0	acp1
2	2:272051:C:T	272051	T	0.0519773	0.706449	0.0157083	0	0.582643	0.0163857	6.26409e-277	acp1
19	19:11564326:C:G	11564326	G	0.770325	0.176934	0.0073472	3.87571e-128	0.187662	0.00755811	4.3336e-136	acp5
19	19:11575174:G:A	11575174	A	0.00508925	-1.3063	0.0433384	1.3713e-199	-1.24096	0.043908	9.93347e-176	acp5
19	19:11576806:C:T	11576806	T	0.00125037	-0.746595	0.0871834	1.09492e-17	-0.752772	0.0872774	6.4064e-18	acp5
19	19:11577093:G:A	11577093	A	0.123514	-0.500348	0.00939648	0	-0.487634	0.00997563	0	acp5
19	19:11579344:T:TTTGG	11579344	TTTGG	0.00428626	0.496751	0.048217	6.87223e-25	0.505482	0.0483056	1.26063e-25	acp5
19	19:11580738:CAAAA:C	11580738	C	0.21911	0.314143	0.00756692	0	0.170925	0.00969638	1.51059e-69	acp5
19	19:11581248:A:G	11581248	G	0.00464062	0.555294	0.0452343	1.21952e-34	0.529452	0.0453728	1.83733e-31	acp5
19	19:11585581:AG:A	11585581	A	0.116949	0.33035	0.00910696	4.09122e-288	0.118894	0.011544	7.10496e-25	acp5
1	1:147570652:G:T	147570652	T	0.320732	-0.205988	0.00581074	2.94948e-275	-0.091334	0.00611213	1.72842e-50	acp6
1	1:147603020:C:T	147603020	T	0.0349291	0.354055	0.0176119	6.92287e-90	0.575313	0.0195737	6.92341e-190	acp6
1	1:147610227:G:A	147610227	A	0.154702	0.320958	0.00893707	1.90695e-282	0.565832	0.0129775	0	acp6
1	1:147615921:T:A	147615921	A	0.520804	0.562976	0.0064851	0	0.6053	0.0117968	0	acp6
1	1:147624311:G:A	147624311	A	0.0183922	-1.42553	0.024076	0	-0.93188	0.0257569	1.26776e-286	acp6
1	1:147636131:C:A	147636131	A	0.115504	0.102898	0.0101112	2.52128e-24	0.271878	0.0115912	1.15748e-121	acp6
1	1:147652507:T:G	147652507	G	0.701318	1.00911	0.0070906	0	0.203138	0.0160843	1.45009e-36	acp6
1	1:147652919:T:C	147652919	C	0.758837	1.07823	0.00935399	0	0.349268	0.0166195	4.72408e-98	acp6
1	1:147656613:T:C	147656613	C	0.0264853	-1.59335	0.0201103	0	-2.06822	0.0240791	0	acp6
1	1:147658988:C:T	147658988	T	0.0554335	-0.714861	0.0141471	0	-0.214717	0.0156728	1.01545e-42	acp6
1	1:147659438:T:C	147659438	C	0.00463822	-0.234478	0.047657	8.64926e-07	-0.507896	0.0481999	5.81497e-26	acp6
1	1:147659496:C:T	147659496	T	0.00114087	-0.227149	0.0957206	0.0176423	-0.763738	0.0962575	2.11653e-15	acp6
1	1:147669632:C:T	147669632	T	0.0170914	0.0918907	0.0249366	0.000228727	-0.18929	0.0261028	4.11518e-13	acp6
1	1:147670012:G:C	147670012	C	6.39727e-05	3.82665	0.403669	2.55082e-21	3.82218	0.404238	3.22165e-21	acp6
1	1:147683324:G:A	147683324	A	0.0754041	0.400896	0.0122455	4.46544e-235	0.114092	0.0129023	9.33825e-19	acp6
12	12:6631806:MantaDUP:TANDEM:114676:0:1:0:0:0:SVLEN=15159	6631806	<DUP:TANDEM>	0.000163042	3.5634	0.272223	3.75591e-39	3.65331	0.272835	6.89897e-41	acrbp
12	12:6638412:G:C	6638412	C	0.798161	-0.144641	0.00865014	9.18013e-63	-0.0952352	0.00917846	3.19033e-25	acrbp
12	12:6645025:A:G	6645025	G	0.360961	0.154335	0.00722848	3.81996e-101	0.129745	0.00768756	6.61691e-64	acrbp
11	11:125704351:C:CGA	125704351	CGA	0.188952	0.0687429	0.005806	2.42523e-32	0.0687429	0.0058165	3.12843e-32	acrv1
10	10:88996389:T:G	88996389	G	0.497397	-0.0532962	0.00578298	3.08263e-20	-0.0532962	0.0057883	3.33587e-20	acta2
19	19:38729376:G:A	38729376	A	0.0014576	0.543362	0.0862025	2.91335e-10	0.543362	0.0862392	2.96421e-10	actn4
12	12:51912002:C:T	51912002	T	0.770593	0.180444	0.00726163	2.65325e-136	0.152195	0.00779192	5.82509e-85	acvrl1
12	12:51912316:C:T	51912316	T	0.00285015	-0.381095	0.0572447	2.78908e-11	-0.39725	0.0573686	4.37469e-12	acvrl1
12	12:51914890:T:A	51914890	A	0.087574	0.157597	0.0108081	3.68988e-48	0.131257	0.0112462	1.78863e-31	acvrl1
12	12:51918504:T:A	51918504	A	0.0807161	0.536762	0.0112003	0	0.480945	0.0118941	0	acvrl1
12	12:51920826:C:T	51920826	T	0.00443598	-0.362068	0.0463922	5.97371e-15	-0.375391	0.0465399	7.26322e-16	acvrl1
12	12:51923273:C:G	51923273	G	0.113447	-0.228064	0.00960967	1.65561e-124	-0.213677	0.0101141	4.52452e-99	acvrl1
3	3:51485234:A:G	51485234	G	6.43735e-05	-2.55831	0.379399	1.55086e-11	-2.57995	0.379581	1.06929e-11	acy1
3	3:51908068:C:T	51908068	T	0.000139476	-1.79257	0.257825	3.58458e-12	-1.69073	0.257975	5.60719e-11	acy1
3	3:51946126:G:A	51946126	A	0.000321868	-1.77037	0.169769	1.8452e-25	-1.79124	0.169967	5.72386e-26	acy1
3	3:51984133:C:G	51984133	G	0.00263932	0.452031	0.0594359	2.84127e-14	0.439958	0.0594753	1.3896e-13	acy1
3	3:51985912:A:G	51985912	G	0.000150205	-1.59375	0.24841	1.40081e-10	-1.61525	0.248518	8.05803e-11	acy1
3	3:51987029:C:T	51987029	T	0.000354054	-1.53566	0.161916	2.44014e-21	-1.45926	0.162089	2.1999e-19	acy1
3	3:51988821:C:T	51988821	T	0.0044525	-1.65641	0.0458275	4.54693e-286	-1.65132	0.0464952	2.77895e-276	acy1
3	3:51989004:C:T	51989004	T	0.000633006	-1.39838	0.121063	7.30978e-31	-1.42608	0.121239	6.08581e-32	acy1
3	3:51989026:G:A	51989026	A	0.00421656	-0.555308	0.0469645	2.93394e-32	-0.564424	0.0470366	3.56611e-33	acy1
11	11:67568765:G:A	67568765	A	0.928027	0.0788111	0.0135106	5.43486e-09	0.0990179	0.0138197	7.78101e-13	acy3
11	11:67629780:G:C	67629780	C	0.107256	-0.283303	0.0112747	2.50149e-139	-0.181849	0.0117554	5.58609e-54	acy3
11	11:67634891:T:G	67634891	G	0.311817	0.271053	0.00755938	1.45585e-281	0.231083	0.00810151	5.9905e-179	acy3
11	11:67645358:C:G	67645358	G	0.000180757	-1.72015	0.259878	3.61472e-11	-1.6394	0.260047	2.89596e-10	acy3
11	11:67646670:C:T	67646670	T	0.000180757	-2.12253	0.25975	3.04745e-16	-2.05124	0.259986	3.02642e-15	acy3
11	11:67646881:G:C	67646881	C	0.00147188	-1.38512	0.0911585	3.83804e-52	-1.32074	0.0914948	3.10815e-47	acy3
11	11:67647021:C:T	67647021	T	0.816952	-0.249325	0.00901378	2.09091e-168	-0.24358	0.00991974	3.82029e-133	acy3
11	11:67652857:G:A	67652857	A	0.107311	-0.0112363	0.0112588	0.318279	-0.16973	0.012172	3.40407e-44	acy3
14	14:75063338:C:G	75063338	G	0.011016	-1.25141	0.0328644	0	-1.18545	0.033679	2.11096e-271	acyp1
14	14:75066238:T:C	75066238	C	0.475403	-0.157253	0.0068851	1.85372e-115	-0.125947	0.00699504	1.77476e-72	acyp1
14	14:75072089:C:T	75072089	T	0.00867193	0.407416	0.0371687	5.86729e-28	0.344202	0.0373565	3.14309e-20	acyp1
22	22:17174835:CAA:C	17174835	C	0.510368	0.0620103	0.00619189	1.31278e-23	0.101238	0.00846119	5.418e-33	ada2
22	22:17176346:C:T	17176346	T	0.303894	0.118768	0.00670355	3.09022e-70	0.0619414	0.00826911	6.85089e-14	ada2
22	22:17181552:C:G	17181552	G	0.00148993	-0.507011	0.0804065	2.87085e-10	-0.562059	0.0805541	3.00677e-12	ada2
22	22:17181904:T:C	17181904	C	0.000194338	-2.37099	0.222208	1.40418e-26	-2.34996	0.222579	4.66986e-26	ada2
22	22:17182733:G:T	17182733	T	0.000129559	-2.44919	0.272458	2.48949e-19	-2.31854	0.272801	1.91178e-17	ada2
22	22:17188416:T:C	17188416	C	0.323887	-0.0840912	0.00662558	6.55753e-37	-0.153264	0.00840885	3.17949e-74	ada2
22	22:17188449:T:C	17188449	C	8.63819e-05	-2.9329	0.333196	1.34009e-18	-3.00913	0.333508	1.83557e-19	ada2
22	22:17189987:C:T	17189987	T	0.00132798	-0.740349	0.0844083	1.77016e-18	-0.66515	0.0845141	3.53837e-15	ada2
22	22:17207107:C:T	17207107	T	0.000453456	-2.71295	0.145517	1.42528e-77	-2.67009	0.146159	1.4781e-74	ada2
22	22:17207277:G:C	17207277	C	8.63726e-05	-2.05239	0.333309	7.38465e-10	-2.22503	0.333505	2.52938e-11	ada2
22	22:17209676:A:G	17209676	G	9.71796e-05	-2.61612	0.314577	9.07439e-17	-2.53753	0.314898	7.73811e-16	ada2
22	22:17214235:MantaDEL:154395:0:1:0:0:0:SVLEN=-28250	17214235	<DEL>	7.5576e-05	-2.6996	0.356253	3.5157e-14	-2.70041	0.356533	3.61685e-14	ada2
22	22:17216769:A:AC	17216769	AC	0.141769	-0.00038393	0.00924749	0.966884	-0.0737634	0.00964058	1.98896e-14	ada2
22	22:17219459:T:A	17219459	A	0.00799379	-0.583451	0.0348604	7.0706e-63	-0.477579	0.0353369	1.27501e-41	ada2
22	22:17227084:C:T	17227084	T	0.0220906	0.0734747	0.0211603	0.000516038	0.170412	0.0217318	4.44897e-15	ada2
22	22:17228881:T:C	17228881	C	0.615949	0.217078	0.00635623	1.24857e-255	0.253617	0.00689321	2.45698e-296	ada2
22	22:17242092:G:T	17242092	T	0.515399	-0.153693	0.00616871	5.12606e-137	-0.127394	0.00625462	3.21771e-92	ada2
22	22:17244046:G:C	17244046	C	0.436787	-0.0730825	0.00622724	8.3397e-32	-0.0730603	0.00630357	4.61433e-31	ada2
22	22:17245579:T:G	17245579	G	0.695368	-0.0715517	0.00673579	2.33916e-26	-0.0793296	0.00683287	3.66611e-31	ada2
10	10:126017459:C:T	126017459	T	0.408824	0.120661	0.0071223	2.2315e-64	0.12363	0.00725369	3.89493e-65	adam12
10	10:126038364:CA:C	126038364	C	0.00251915	-0.592527	0.0693026	1.23246e-17	-0.567403	0.0694603	3.11645e-16	adam12
10	10:126163020:C:T	126163020	T	0.503278	0.0184661	0.00700195	0.00835739	0.0477162	0.00711733	2.02474e-11	adam12
10	10:126256024:T:C	126256024	C	0.609347	0.126276	0.00717533	2.52341e-69	0.14022	0.00724973	2.40804e-83	adam12
10	10:126350148:T:C	126350148	C	0.551297	-0.100859	0.00704025	1.50429e-46	-0.109559	0.00708851	6.88299e-54	adam12
1	1:155019768:G:GA	155019768	GA	0.545797	0.276784	0.00641848	0	0.0749488	0.00725841	5.38707e-25	adam15
1	1:155041232:G:A	155041232	A	0.0843138	0.816613	0.0114734	0	0.344166	0.0196963	2.27561e-68	adam15
1	1:155053210:G:C	155053210	C	0.000778645	0.730366	0.114729	1.94008e-10	0.773935	0.114949	1.66382e-11	adam15
1	1:155053962:C:T	155053962	T	0.000492029	-1.66166	0.144115	9.30383e-31	-1.63098	0.144486	1.50146e-29	adam15
1	1:155054606:G:T	155054606	T	0.0383354	0.788581	0.0166961	0	0.587277	0.0216498	4.84021e-162	adam15
1	1:155056101:C:T	155056101	T	0.000284283	-2.45021	0.189558	3.21463e-38	-2.33882	0.19005	8.37382e-35	adam15
1	1:155056216:C:T	155056216	T	0.00090752	-1.78148	0.106133	3.1236e-63	-1.63307	0.106716	7.30926e-53	adam15
1	1:155057888:G:A	155057888	A	0.00179317	-1.34465	0.0751199	1.17815e-71	-1.50449	0.077235	1.6438e-84	adam15
1	1:155058058:G:A	155058058	A	0.0010934	-0.884	0.0967246	6.28287e-20	-0.897122	0.0970231	2.32007e-20	adam15
1	1:155058119:G:A	155058119	A	0.000579501	-0.926175	0.132754	3.02353e-12	-1.44093	0.133413	3.42364e-27	adam15
1	1:155058123:C:A	155058123	A	0.0022196	-0.796684	0.0679748	1.00334e-31	-0.802141	0.0683982	9.21198e-32	adam15
1	1:155058725:C:T	155058725	T	8.74718e-05	-2.82447	0.341588	1.3549e-16	-2.6751	0.341876	5.08636e-15	adam15
1	1:155060832:G:A	155060832	A	0.163507	1.01432	0.00867197	0	0.269709	0.017861	1.60929e-51	adam15
1	1:155061442:C:T	155061442	T	0.221018	-0.691392	0.00769795	0	-0.375991	0.0121965	1.1151e-208	adam15
1	1:155071721:T:G	155071721	G	0.0178005	0.880431	0.0241966	6.94564e-290	0.611475	0.0278651	9.86537e-107	adam15
1	1:155072528:T:C	155072528	C	0.105056	-0.606718	0.0104184	0	-0.197008	0.0146873	5.04188e-41	adam15
1	1:155083020:A:G	155083020	G	0.578772	-0.472777	0.00649555	0	-0.0573031	0.00859619	2.6268e-11	adam15
1	1:155088605:G:A	155088605	A	0.0121039	0.857364	0.0293156	5.04843e-188	0.614575	0.032292	9.29565e-81	adam15
1	1:155132540:G:A	155132540	A	0.00511912	0.864433	0.0446038	1.13285e-83	0.618955	0.0465413	2.34483e-40	adam15
1	1:155158335:T:C	155158335	C	0.291297	-0.362815	0.00704517	0	-0.0963706	0.00881404	7.94838e-28	adam15
1	1:155575214:C:CA	155575214	CA	0.0162737	0.779325	0.0252028	6.01701e-210	0.318734	0.0274201	3.10743e-31	adam15
1	1:155907878:C:G	155907878	G	0.0735822	0.722198	0.0122429	0	0.214743	0.0175412	1.84895e-34	adam15
7	7:87315574:G:A	87315574	A	0.00889433	-0.280357	0.0331236	2.58437e-17	-0.230525	0.0339814	1.17e-11	adam22
7	7:87837656:G:A	87837656	A	0.306074	-0.294265	0.0069815	0	-0.301023	0.0147493	1.38345e-92	adam22
7	7:87875852:G:A	87875852	A	0.0225999	-0.0302604	0.0216218	0.161654	-0.200914	0.0232331	5.25222e-18	adam22
7	7:87904522:T:C	87904522	C	0.168478	-0.484108	0.00856475	0	-0.391437	0.0158132	2.81917e-135	adam22
7	7:87934328:C:T	87934328	T	0.0260083	-0.0859291	0.0201462	1.99655e-05	-0.255407	0.0206373	3.5252e-35	adam22
7	7:87935182:C:G	87935182	G	0.505821	-0.553241	0.00643253	0	-0.263685	0.015029	6.48892e-69	adam22
7	7:87948041:T:C	87948041	C	0.49064	0.159052	0.00640912	5.94788e-136	0.166345	0.00917146	1.61826e-73	adam22
7	7:88039273:MantaDEL:50963:0:1:0:0:0:SVLEN=-3973	88039273	<DEL>	0.0149404	-0.427138	0.026517	2.23862e-58	-0.331844	0.027057	1.40267e-34	adam22
7	7:88072463:G:C	88072463	C	0.429581	-0.148503	0.00649257	8.67668e-116	-0.0892318	0.00899285	3.32209e-23	adam22
7	7:88075684:G:A	88075684	A	0.0189004	0.2271	0.0235548	5.34815e-22	0.260642	0.0239667	1.51353e-27	adam22
7	7:88126136:C:T	88126136	T	0.0385789	-0.728792	0.0166616	0	-0.450993	0.0177047	3.91996e-143	adam22
2	2:206287554:T:G	206287554	G	0.0237443	-0.184064	0.0209495	1.54868e-18	-0.14417	0.0216192	2.5818e-11	adam23
2	2:206412331:A:T	206412331	T	0.155902	0.264934	0.00878465	8.23812e-200	0.113515	0.0108245	9.92537e-26	adam23
2	2:206438046:T:C	206438046	C	0.0217276	0.630237	0.0219032	4.57199e-182	0.186417	0.0253634	1.98423e-13	adam23
2	2:206439865:C:T	206439865	T	0.414857	0.438045	0.00646144	0	0.121956	0.00932237	4.1704e-39	adam23
2	2:206443464:TCCGCGCGTCCCCGCGCCGCTCGCTC:T	206443464	T	0.0887142	-1.10378	0.0113282	0	-0.540065	0.0214967	2.77606e-139	adam23
2	2:206444237:A:G	206444237	G	0.095365	0.895806	0.0108892	0	0.444336	0.0192334	4.38381e-118	adam23
2	2:206444998:AC:A	206444998	A	0.264756	0.300468	0.00724801	0	0.148654	0.00953567	8.61259e-55	adam23
2	2:206445446:A:G	206445446	G	0.00318573	-0.117999	0.0566951	0.0374073	-0.402538	0.0573561	2.24704e-12	adam23
2	2:206451816:A:G	206451816	G	0.129827	-0.287641	0.00947553	2.08161e-202	-0.240063	0.0114426	1.00301e-97	adam23
2	2:206479001:C:T	206479001	T	0.00603164	0.519052	0.041264	2.7616e-36	0.292955	0.0419626	2.92404e-12	adam23
2	2:206483242:G:A	206483242	A	0.0119892	0.874947	0.0293188	1.09759e-195	0.346452	0.0332001	1.7113e-25	adam23
2	2:206491981:C:T	206491981	T	0.53013	0.0650311	0.00639914	2.91579e-24	0.144371	0.00834601	4.85498e-67	adam23
2	2:206505007:T:G	206505007	G	0.028566	0.713321	0.0191307	2.69415e-304	0.35912	0.0235521	1.70115e-52	adam23
2	2:206516844:C:T	206516844	T	0.0234368	-1.05399	0.0211119	0	-0.421233	0.0280417	5.29723e-51	adam23
2	2:206517977:G:A	206517977	A	0.0278645	-0.974792	0.0194259	0	-0.611926	0.0275385	2.16377e-109	adam23
2	2:206602698:T:G	206602698	G	0.0200276	0.833349	0.022749	8.74559e-294	0.291057	0.0275463	4.27785e-26	adam23
2	2:206612782:G:A	206612782	A	0.0274934	-0.956238	0.019507	0	-0.458557	0.0264764	3.354e-67	adam23
2	2:206627984:T:A	206627984	A	0.669152	-0.297816	0.0067915	0	-0.075451	0.0089876	4.65857e-17	adam23
2	2:206637370:A:G	206637370	G	0.127673	0.250725	0.00953497	2.16978e-152	0.13392	0.0127964	1.24468e-25	adam23
10	10:133013682:G:A	133013682	A	0.46966	0.0474703	0.00649332	2.65881e-13	0.0487033	0.00651289	7.54697e-14	adam8
10	10:133243559:MantaINS:107652:0:0:0:0:0:SVLEN=66	133243559	GCTTCCTGCTCACCCTCCTTTCCCTCTGAGCTGCCCAGCTGCATGGGGCCGAGGGCTATGCCGGCTC	0.901865	-0.239741	0.00923138	1.07479e-148	-0.0668937	0.00977043	7.56564e-12	adam8
10	10:133259587:C:T	133259587	T	0.0029418	1.56533	0.0588924	1.17197e-155	1.0713	0.0601511	5.89306e-71	adam8
10	10:133263080:T:C	133263080	C	0.0114584	-0.361873	0.0300306	1.93616e-33	-0.32733	0.0301266	1.68939e-27	adam8
10	10:133269110:C:A	133269110	A	0.000106587	2.54093	0.308846	1.91681e-16	2.88711	0.309585	1.10212e-20	adam8
10	10:133269306:C:T	133269306	T	0.894042	-0.712226	0.0103986	0	-0.606146	0.011803	0	adam8
10	10:133269490:A:C	133269490	C	0.000127907	2.76752	0.281659	8.71944e-23	2.62032	0.28209	1.55808e-20	adam8
10	10:133270398:C:T	133270398	T	0.000170539	-2.27896	0.243924	9.3722e-21	-2.14467	0.244241	1.62066e-18	adam8
10	10:133270409:C:A	133270409	A	9.59284e-05	-2.27102	0.325299	2.92396e-12	-2.21756	0.325497	9.56919e-12	adam8
10	10:133270501:CAT:C	133270501	C	0.00220635	-2.39417	0.0679882	1.19991e-271	-2.28944	0.06899	1.76986e-241	adam8
10	10:133270800:G:A	133270800	A	0.000159962	-2.49073	0.251931	4.76126e-23	-2.43943	0.252391	4.23505e-22	adam8
10	10:133271580:C:T	133271580	T	0.000117246	-2.13719	0.294276	3.799e-13	-2.14097	0.294485	3.589e-13	adam8
10	10:133271584:CG:C	133271584	C	0.000479642	-2.39241	0.145527	9.95251e-61	-2.42539	0.145989	5.55955e-62	adam8
10	10:133271725:T:C	133271725	C	0.00337982	-2.12045	0.0548057	0	-2.09355	0.0557617	0	adam8
10	10:133271821:A:G	133271821	G	0.00110879	-2.37532	0.0957746	8.71293e-136	-2.37044	0.0964294	1.96142e-133	adam8
10	10:133272569:T:C	133272569	C	0.00163274	-0.689943	0.0797954	5.31493e-18	-0.653484	0.079892	2.84803e-16	adam8
10	10:133273262:G:A	133273262	A	0.0509604	-0.223248	0.014488	1.42033e-53	-0.165843	0.0146341	9.04321e-30	adam8
10	10:133273327:C:T	133273327	T	0.000106587	-1.95253	0.308506	2.46778e-10	-2.6728	0.308884	5.01289e-18	adam8
10	10:133276797:C:T	133276797	T	0.000223833	-2.34173	0.21291	3.87745e-28	-2.25694	0.213212	3.48163e-26	adam8
10	10:133277661:AAC:A	133277661	A	0.00268769	0.953779	0.0626427	2.38787e-52	0.431193	0.0635194	1.13405e-11	adam8
10	10:133293866:C:A	133293866	A	0.0292688	-0.314547	0.0189194	4.54541e-62	-0.292233	0.0190808	6.0228e-53	adam8
10	10:133334898:C:T	133334898	T	0.0497643	0.153942	0.0153944	1.52597e-23	0.131334	0.0154642	2.01774e-17	adam8
10	10:133362540:T:C	133362540	C	0.000106587	-2.36516	0.308622	1.80772e-14	-2.39382	0.308838	9.11251e-15	adam8
10	10:133523910:C:T	133523910	T	0.000106587	-2.5292	0.308676	2.53306e-16	-2.23817	0.308975	4.36122e-13	adam8
10	10:133622292:C:T	133622292	T	0.00772855	-0.261975	0.0364216	6.3454e-13	-0.249401	0.0364714	8.01652e-12	adam8
8	8:38996919:CGCGCGCGTGCTCGTCGG:C	38996919	C	0.0161889	0.367666	0.0271324	7.83605e-42	0.396827	0.0272579	5.17987e-48	adam9
8	8:38998228:G:C	38998228	C	0.0234788	0.39637	0.022603	7.58747e-69	0.370926	0.0229281	7.23174e-59	adam9
8	8:39011688:G:A	39011688	A	0.00446261	1.00683	0.051367	1.52462e-85	1.05045	0.0517054	9.26548e-92	adam9
8	8:39088321:A:G	39088321	G	0.0058794	-0.444119	0.0449382	4.93908e-23	-0.397508	0.0450804	1.16779e-18	adam9
8	8:39110000:C:CT	39110000	CT	0.45936	0.079069	0.00691197	2.65624e-30	0.0739305	0.00703366	7.69062e-26	adam9
9	9:133426218:G:C	133426218	C	0.000487732	-1.37656	0.142562	4.64207e-22	-1.31161	0.142747	3.99009e-20	adamts13
9	9:133426501:A:T	133426501	T	0.344592	0.297098	0.0066483	0	0.257954	0.0073688	1.81199e-268	adamts13
9	9:133428157:A:C	133428157	C	0.138206	-0.0256286	0.00935018	0.00612574	0.0925431	0.0100689	3.89216e-20	adamts13
9	9:133433638:C:T	133433638	T	0.00224781	-1.43214	0.0665326	9.00643e-103	-1.46424	0.0672972	5.83693e-105	adamts13
9	9:133433657:C:T	133433657	T	0.000371101	-1.72877	0.163401	3.69262e-26	-1.90791	0.163653	2.08218e-31	adamts13
9	9:133436890:C:T	133436890	T	0.00215266	-0.603237	0.0676544	4.81479e-19	-0.63209	0.0680931	1.65187e-20	adamts13
9	9:133440409:C:G	133440409	G	0.0891952	-0.439554	0.0110523	0	-0.102431	0.0128099	1.2831e-15	adamts13
9	9:133442704:C:T	133442704	T	0.017569	-1.46948	0.0239382	0	-1.28954	0.027474	0	adamts13
9	9:133449865:G:A	133449865	A	0.00176008	-0.873403	0.0751575	3.22457e-31	-0.79065	0.0753506	9.30737e-26	adamts13
9	9:133454548:C:T	133454548	T	0.00112391	-2.24539	0.093984	3.7814e-126	-2.29595	0.0949064	2.72206e-129	adamts13
9	9:133456647:C:T	133456647	T	0.000159043	-2.15191	0.249612	6.63604e-18	-2.09281	0.249866	5.48952e-17	adamts13
9	9:133635393:T:C	133635393	C	0.793198	0.0717741	0.00774229	1.85455e-20	0.0765546	0.00775191	5.31306e-23	adamts13
11	11:130457987:A:G	130457987	G	0.477414	-0.0666871	0.00642738	3.20625e-25	-0.0544088	0.00650322	5.93849e-17	adamts15
11	11:130462562:T:C	130462562	C	0.0116585	0.288074	0.0298888	5.51506e-22	0.270346	0.0301199	2.81667e-19	adamts15
11	11:130474168:G:A	130474168	A	0.0560265	0.190365	0.0140092	4.68135e-42	0.17988	0.0141015	2.88122e-37	adamts15
11	11:130895590:G:A	130895590	A	0.647136	0.0762307	0.00674128	1.19727e-29	0.076245	0.0067532	1.46705e-29	adamts15
5	5:4884955:G:A	4884955	A	0.446043	-0.047982	0.00604697	2.10694e-15	-0.0488894	0.00632553	1.08477e-14	adamts16
5	5:4907245:A:AT	4907245	AT	0.0584312	-0.161316	0.0127484	1.0656e-36	-0.182499	0.0132746	5.23931e-43	adamts16
5	5:4984644:G:C	4984644	C	0.355371	-0.122912	0.00623777	1.97368e-86	-0.139842	0.00641739	2.81309e-105	adamts16
5	5:5124150:T:C	5124150	C	0.643182	-0.0664348	0.00625035	2.18506e-26	-0.0543058	0.00634535	1.1448e-17	adamts16
5	5:5136094:T:C	5136094	C	0.341944	-0.0712641	0.00631662	1.61044e-29	-0.0707232	0.00641667	3.0001e-28	adamts16
5	5:5140519:T:C	5140519	C	0.531687	-0.0795003	0.00600638	5.43858e-40	-0.0491523	0.00620966	2.46332e-15	adamts16
5	5:5195677:A:G	5195677	G	0.879412	0.0851331	0.00921212	2.4324e-20	0.0723088	0.00938288	1.29351e-14	adamts16
5	5:5236301:C:CT	5236301	CT	0.402511	0.0280789	0.00609871	4.14309e-06	0.0421314	0.00618516	9.64627e-12	adamts16
5	5:5270456:G:A	5270456	A	0.269825	-0.0840903	0.00674211	1.05596e-35	-0.0873142	0.00681639	1.45144e-37	adamts16
5	5:5293412:C:T	5293412	T	0.0305495	0.281331	0.0173625	4.77383e-59	0.273076	0.0175665	1.71345e-54	adamts16
21	21:26843740:A:G	26843740	G	0.257501	0.0566501	0.00804159	1.85943e-12	0.0566501	0.00804664	1.91937e-12	adamts1
1	1:161211725:A:ATT	161211725	ATT	0.584126	-0.119552	0.00704368	1.30232e-64	-0.119552	0.00706994	3.8031e-64	adamts4
11	11:130405854:T:C	130405854	C	0.194362	-0.122545	0.00810975	1.37412e-51	-0.377998	0.00893269	0	adamts8
11	11:130406123:C:T	130406123	T	0.00026754	-1.47774	0.195931	4.62304e-14	-1.55038	0.196073	2.63383e-15	adamts8
11	11:130408878:C:T	130408878	T	0.0112153	-1.05863	0.0303202	4.401e-267	-0.657957	0.0312418	1.84624e-98	adamts8
11	11:130411593:G:A	130411593	A	0.730801	0.493625	0.00722703	0	0.664353	0.00908791	0	adamts8
11	11:130414773:G:A	130414773	A	0.00548992	-0.865658	0.0432999	6.44606e-89	-1.09015	0.0440335	2.59285e-135	adamts8
11	11:130416210:G:C	130416210	C	0.00013921	-1.53754	0.271657	1.51498e-08	-1.90204	0.271829	2.61141e-12	adamts8
11	11:130419222:T:C	130419222	C	0.0070097	0.481444	0.038383	4.33379e-36	0.277383	0.0385624	6.33384e-13	adamts8
11	11:130425926:C:T	130425926	T	0.16641	-0.256282	0.00859585	2.52541e-195	-0.0890576	0.00958537	1.52855e-20	adamts8
11	11:130428053:C:G	130428053	G	0.611792	-0.0538717	0.00655652	2.09514e-16	-0.304757	0.00780154	0	adamts8
11	11:130428249:AGCGGAGGCCACCGGGGG:A	130428249	A	0.000279817	-1.65625	0.192126	6.65781e-18	-1.77851	0.192321	2.29581e-20	adamts8
11	11:130428284:C:G	130428284	G	0.000204459	-1.66958	0.224693	1.08193e-13	-1.45822	0.224956	9.03745e-11	adamts8
11	11:130430090:G:A	130430090	A	0.0450235	0.384312	0.0154979	9.49617e-136	0.125815	0.0166535	4.19237e-14	adamts8
11	11:130862844:G:T	130862844	T	0.41667	0.158464	0.00646755	1.42741e-132	0.214249	0.00774477	1.91243e-168	adamts8
11	11:130894631:C:T	130894631	T	0.632182	0.0246953	0.00663918	0.000199514	-0.0947472	0.00789937	3.80736e-33	adamts8
9	9:133532712:A:G	133532712	G	0.279658	0.105606	0.00762941	1.42271e-43	0.10885	0.00765754	7.42414e-46	adamtsl2
9	9:133544458:T:G	133544458	G	0.927605	-0.124157	0.0131704	4.22096e-21	-0.135393	0.013205	1.14549e-24	adamtsl2
9	9:133566334:G:A	133566334	A	0.034871	0.0753029	0.0185786	5.05204e-05	0.123901	0.0189379	6.05073e-11	adamtsl2
9	9:133571894:G:C	133571894	C	0.00108574	-0.811858	0.103984	5.83205e-15	-0.912686	0.105552	5.29841e-18	adamtsl2
9	9:133575474:G:A	133575474	A	0.00307001	0.461607	0.0619711	9.42314e-14	0.470938	0.0621024	3.37004e-14	adamtsl2
9	9:133576793:C:CCCG	133576793	CCCG	0.323386	0.0528769	0.00731562	4.90357e-13	0.0601085	0.00737535	3.64177e-16	adamtsl2
9	9:133709350:C:A	133709350	A	0.628567	0.0557538	0.00707054	3.13613e-15	0.0512184	0.00710224	5.53042e-13	adamtsl2
1	1:149936554:C:T	149936554	T	0.000128176	-2.07911	0.303571	7.44498e-12	-2.0986	0.303762	4.89108e-12	adamtsl4
1	1:150474982:T:G	150474982	G	0.0216879	0.361622	0.0237007	1.45954e-52	0.285803	0.0239532	8.08981e-33	adamtsl4
1	1:150552949:G:A	150552949	A	0.0378887	-0.471233	0.0179335	3.54248e-152	-0.440011	0.0183781	1.11613e-126	adamtsl4
1	1:150553111:C:T	150553111	T	0.00343528	-0.576886	0.0588389	1.07679e-22	-0.560556	0.0590101	2.11257e-21	adamtsl4
1	1:150553749:CCAGAGCCCAGGCCTCTGGCA:C	150553749	C	0.00236073	-2.25523	0.0709451	9.36865e-222	-2.26098	0.0719298	7.117e-217	adamtsl4
1	1:150555153:C:T	150555153	T	0.0548862	-0.225817	0.0151374	2.52387e-50	-0.225057	0.0153311	8.68654e-49	adamtsl4
1	1:150558003:C:T	150558003	T	0.000128176	-2.48536	0.303576	2.67941e-16	-2.35752	0.303912	8.67973e-15	adamtsl4
1	1:150558072:C:G	150558072	G	0.0309672	-0.208563	0.0198945	1.02919e-25	-0.290291	0.0203708	4.46007e-46	adamtsl4
1	1:150558996:G:A	150558996	A	0.000141	-1.73347	0.289408	2.10215e-09	-1.92736	0.289824	2.92907e-11	adamtsl4
1	1:150571427:T:TA	150571427	TA	0.0414273	0.283696	0.0172383	7.43345e-61	0.196661	0.017923	5.17978e-28	adamtsl4
1	1:150632169:TAA:T	150632169	T	0.569491	-0.175638	0.00699209	3.04339e-139	-0.119756	0.00759808	5.73773e-56	adamtsl4
19	19:1505875:T:C	1505875	C	0.439612	0.326873	0.00701156	0	0.142126	0.0104269	2.63252e-42	adamtsl5
19	19:1507271:C:T	1507271	T	0.00285814	-1.87251	0.0650522	3.33113e-182	-1.69599	0.0661246	4.40774e-145	adamtsl5
19	19:1507536:T:C	1507536	C	0.537291	0.414392	0.00695941	0	0.337627	0.0104651	2.36574e-228	adamtsl5
19	19:1507586:C:A	1507586	A	0.0133405	-0.300341	0.0302874	3.53382e-23	-0.413457	0.0307336	2.9594e-41	adamtsl5
19	19:1508449:G:C	1508449	C	0.000250583	-1.82735	0.219452	8.30023e-17	-2.28951	0.219847	2.13814e-25	adamtsl5
19	19:1508593:G:A	1508593	A	0.00754084	0.340445	0.0402537	2.73209e-17	0.305522	0.0407091	6.14231e-14	adamtsl5
19	19:1510528:A:T	1510528	T	0.00572833	-0.787572	0.0460725	1.63962e-65	-0.706084	0.0463866	2.53813e-52	adamtsl5
19	19:1511185:A:AGTTT	1511185	AGTTT	0.601338	-0.181617	0.00710037	2.64504e-144	-0.150674	0.00964788	5.54767e-55	adamtsl5
19	19:1511436:G:C	1511436	C	0.175631	0.256336	0.00912432	1.16924e-173	0.154864	0.0121332	2.61787e-37	adamtsl5
19	19:1512964:G:A	1512964	A	0.147027	0.142173	0.00975477	4.06812e-48	0.159497	0.0109077	2.02004e-48	adamtsl5
19	19:1513104:C:A	1513104	A	0.0146516	-0.429823	0.0288448	3.23567e-50	-0.236162	0.0291992	6.06702e-16	adamtsl5
19	19:1542523:C:T	1542523	T	0.681963	0.0518877	0.00742421	2.7688e-12	0.0631649	0.0076145	1.08275e-16	adamtsl5
20	20:44476304:G:A	44476304	A	0.000286716	-2.67765	0.188102	5.54868e-46	-3.93991	0.208395	1.0184e-79	ada
20	20:44484102:A:G	44484102	G	0.00697674	0.985153	0.0383887	3.06042e-145	0.691699	0.0449643	2.11931e-53	ada
20	20:44485921:A:G	44485921	G	0.00868642	1.38091	0.0343297	0	0.930578	0.0426058	9.3458e-106	ada
20	20:44495917:G:A	44495917	A	0.00404587	1.14413	0.0502874	1.37661e-114	0.871471	0.0554471	1.15349e-55	ada
20	20:44511742:T:C	44511742	C	6.37146e-05	-3.00022	0.398994	5.50023e-14	-2.68237	0.399289	1.84405e-11	ada
20	20:44522436:GTCTTGGAAGGCT:G	44522436	G	0.00158224	0.599373	0.0801835	7.71941e-14	0.959916	0.0916927	1.20108e-25	ada
20	20:44532318:G:A	44532318	A	0.11299	-0.142821	0.0100429	6.77873e-46	-0.154231	0.010437	2.05172e-49	ada
20	20:44564471:GT:G	44564471	G	0.0142942	1.23634	0.0268831	0	0.900714	0.0362851	5.03266e-136	ada
20	20:44564892:A:C	44564892	C	0.000541574	1.18652	0.136856	4.32718e-18	0.905496	0.138877	7.02545e-11	ada
20	20:44595289:C:T	44595289	T	0.0177764	1.19248	0.0239838	0	0.800838	0.0334443	1.03171e-126	ada
20	20:44597619:G:A	44597619	A	0.00488509	1.22289	0.0456925	8.60613e-158	1.04251	0.0519895	1.92968e-89	ada
20	20:44622589:G:A	44622589	A	0.000138048	-2.12071	0.271063	5.13014e-15	-2.2058	0.271323	4.30068e-16	ada
20	20:44625568:C:T	44625568	T	0.000169905	-2.83457	0.244326	4.04494e-31	-2.65359	0.244735	2.15972e-27	ada
20	20:44625580:C:G	44625580	G	7.43337e-05	-2.95983	0.36934	1.11185e-15	-2.70209	0.369617	2.66162e-13	ada
20	20:44626579:T:C	44626579	C	0.0619531	1.29751	0.0132623	0	0.533685	0.0288634	2.48575e-76	ada
20	20:44634186:G:C	44634186	C	0.135096	-0.105172	0.00930533	1.27768e-29	-0.0968038	0.00952602	2.92886e-24	ada
20	20:44634395:G:A	44634395	A	0.879532	-0.179383	0.00979622	6.70591e-75	-0.17434	0.0106852	7.60534e-60	ada
20	20:44642751:C:G	44642751	G	0.245736	0.295437	0.00738944	0	0.256282	0.00845796	1.12342e-201	ada
20	20:44642914:G:A	44642914	A	0.100178	0.0334188	0.010624	0.00165749	0.0946157	0.0110632	1.20707e-17	ada
20	20:44643792:C:T	44643792	T	0.0271872	-0.233522	0.0195733	8.19409e-33	-0.170349	0.0200987	2.33835e-17	ada
20	20:44646509:T:C	44646509	C	0.003558	0.525448	0.0535782	1.04917e-22	0.704854	0.0542145	1.20431e-38	ada
20	20:44649934:MantaDEL:83966:0:1:0:0:0:SVLEN=-3256	44649934	<DEL>	0.000265477	-2.5251	0.195447	3.48883e-38	-2.45273	0.195848	5.54277e-36	ada
20	20:44677204:MantaBND:77404:1:2:0:0:0:1:G]chr20:44683574]:SVLEN=6370:SVTYPE=INV	44677204	G]CHR20:44683574]	0.235447	0.139918	0.00902721	3.49145e-54	0.0930382	0.00976102	1.54861e-21	ada
20	20:44686883:A:G	44686883	G	0.159398	-0.100604	0.00870782	7.10447e-31	-0.0802525	0.00916155	1.95754e-18	ada
4	4:2915881:G:A	2915881	A	0.185461	-0.172922	0.00860342	7.4968e-90	-0.172922	0.00864771	5.93417e-89	add1
6	6:68566239:G:A	68566239	A	0.0640648	-0.189163	0.0133879	2.50266e-45	-0.0994354	0.0137106	4.09269e-13	adgrb3
6	6:68601516:A:T	68601516	T	0.0019723	-0.400008	0.0731186	4.48328e-08	-0.551685	0.0746649	1.48145e-13	adgrb3
6	6:68640407:C:A	68640407	A	0.391465	0.0716636	0.0066622	5.50803e-27	0.115934	0.00724444	1.21412e-57	adgrb3
6	6:68661347:MantaDEL:58671:0:0:0:0:0:SVLEN=-60	68661347	G	0.173194	0.134654	0.00679864	2.64158e-87	0.0591193	0.00696625	2.12915e-17	adgrb3
6	6:68822187:C:G	68822187	G	0.609044	0.435779	0.00669667	0	0.113588	0.00895504	7.2336e-37	adgrb3
6	6:68841946:G:C	68841946	C	0.550384	-0.445026	0.00669257	0	-0.179921	0.00990881	1.11677e-73	adgrb3
6	6:68845705:C:T	68845705	T	0.00548343	1.21854	0.0438336	4.43262e-170	0.419972	0.0478327	1.63459e-18	adgrb3
6	6:68850194:A:G	68850194	G	0.1666	0.440284	0.00892609	0	0.21035	0.0145891	3.96825e-47	adgrb3
6	6:68903949:G:T	68903949	T	0.940946	-0.671427	0.0137709	0	-0.451271	0.0182108	1.45892e-135	adgrb3
6	6:68919603:G:A	68919603	A	0.0141857	0.631458	0.0272811	1.58202e-118	-0.341934	0.0313772	1.18419e-27	adgrb3
6	6:68955196:G:T	68955196	T	0.854951	-0.892144	0.00921818	0	-0.37804	0.0165799	4.47474e-115	adgrb3
6	6:68964325:G:A	68964325	A	0.0062095	0.388929	0.0413325	4.9726e-21	0.502218	0.0436857	1.37941e-30	adgrb3
6	6:68968025:A:G	68968025	G	0.604069	-0.924147	0.00669471	0	-0.12418	0.0130282	1.54885e-21	adgrb3
6	6:68978273:A:G	68978273	G	0.138982	0.618827	0.00927977	0	0.592133	0.015242	0	adgrb3
6	6:68981023:T:G	68981023	G	0.056387	0.945933	0.0136666	0	0.767039	0.0221869	6.73232e-262	adgrb3
6	6:68988152:A:G	68988152	G	0.0551498	-0.823719	0.0144534	0	-0.192581	0.0165932	3.841e-31	adgrb3
6	6:69000210:G:A	69000210	A	0.837285	-0.549912	0.00893933	0	-0.58275	0.0132125	0	adgrb3
6	6:69038329:GAC:G	69038329	G	0.0110422	0.235406	0.0310205	3.23072e-14	0.417843	0.0323971	4.64701e-38	adgrb3
6	6:69055807:G:GT	69055807	GT	0.218114	0.251551	0.0078407	7.68001e-226	0.168953	0.0111565	8.30654e-52	adgrb3
6	6:69097886:T:TTTATGAG	69097886	TTTATGAG	0.0313082	0.471999	0.0188478	2.09895e-138	0.293451	0.0216928	1.07555e-41	adgrb3
6	6:69153783:G:A	69153783	A	0.11347	0.528516	0.0102844	0	0.115059	0.0133459	6.62076e-18	adgrb3
6	6:69432488:MantaDEL:60333:0:0:0:1:0:SVLEN=-77	69432488	C	0.0225297	-0.359808	0.0160046	6.29234e-112	-0.13159	0.0165961	2.20991e-15	adgrb3
6	6:69594985:C:A	69594985	A	0.00289343	-0.483722	0.0604545	1.2299e-15	-0.480214	0.0612689	4.58472e-15	adgrb3
12	12:130347769:TG:T	130347769	T	0.240728	0.0736036	0.0074458	4.82373e-23	0.0708315	0.00745788	2.14915e-21	adgrd1
12	12:130954148:C:T	130954148	T	0.104334	-0.241197	0.0104556	9.55116e-118	-0.174968	0.0116162	2.86549e-51	adgrd1
12	12:130954694:T:C	130954694	C	0.475878	-0.194757	0.00642529	8.20937e-202	-0.10073	0.00749153	3.25611e-41	adgrd1
12	12:130955773:A:T	130955773	T	0.854358	-0.173893	0.00906942	6.15581e-82	-0.0855616	0.0104811	3.25607e-16	adgrd1
12	12:130966091:T:C	130966091	C	0.0101192	0.114983	0.0320999	0.000340927	0.299415	0.0328189	7.29032e-20	adgrd1
12	12:130971041:C:T	130971041	T	0.000842202	1.27253	0.110353	9.1589e-31	1.22096	0.110719	2.81321e-28	adgrd1
12	12:130971046:C:T	130971046	T	0.00653345	-0.473989	0.0397133	7.7506e-33	-0.440702	0.0401355	4.75138e-28	adgrd1
12	12:130971707:G:A	130971707	A	0.946916	0.827169	0.0142365	0	0.554134	0.0180128	8.09858e-208	adgrd1
12	12:130982385:G:A	130982385	A	0.0117143	-0.591279	0.0296208	1.1881e-88	-0.352624	0.0345867	2.07954e-24	adgrd1
12	12:131014234:T:C	131014234	C	0.00020417	-2.09965	0.224002	7.02636e-21	-2.07549	0.224424	2.28567e-20	adgrd1
12	12:131014401:C:T	131014401	T	0.681977	-0.173232	0.00685447	6.35292e-141	-0.087652	0.00735886	1.03632e-32	adgrd1
12	12:131077357:T:C	131077357	C	0.332648	-0.0072782	0.00678864	0.283669	-0.0553011	0.00768459	6.18373e-13	adgrd1
12	12:131084560:C:T	131084560	T	0.0288135	-1.0174	0.0191105	0	-0.654666	0.0224987	3.81353e-186	adgrd1
12	12:131086394:TG:T	131086394	T	0.000178649	2.77129	0.239397	5.44512e-31	2.72116	0.239917	8.11962e-30	adgrd1
12	12:131088506:T:C	131088506	C	0.634989	0.248378	0.00666557	6.56742e-304	0.11924	0.00839292	8.25923e-46	adgrd1
12	12:131098169:MantaINS:119049:0:0:0:0:0:SVLEN=75	131098169	CACGGTGGCCGCTGTCTGGGCCTCACCGCCTTCTCCCACGGTGGCCGCTGTCTGGGCCTCACCGCCTTCTCCTGTG	0.69904	0.119509	0.00495338	1.30976e-128	0.0555445	0.00530926	1.29352e-25	adgrd1
12	12:131136105:C:T	131136105	T	0.00617631	0.399719	0.0408107	1.18925e-22	0.356955	0.0411018	3.79933e-18	adgrd1
12	12:131138208:G:A	131138208	A	0.00257811	2.07992	0.0632029	1.65483e-237	1.8054	0.0645105	2.39486e-172	adgrd1
12	12:131235058:G:A	131235058	A	0.384203	-0.0492247	0.00675967	3.28625e-13	-0.0598645	0.00695326	7.33436e-18	adgrd1
12	12:131850489:C:T	131850489	T	0.676731	0.0650316	0.006835	1.82591e-21	0.049261	0.006853	6.56343e-13	adgrd1
19	19:6866336:C:CTT	6866336	CTT	0.0321561	0.201569	0.0192831	1.41748e-25	-0.458636	0.0231179	1.37298e-87	adgre1
19	19:6868430:C:T	6868430	T	0.00606714	0.288273	0.044005	5.71857e-11	0.335767	0.0441015	2.66762e-14	adgre1
19	19:6873511:T:C	6873511	C	0.112223	0.439699	0.0107562	0	0.669828	0.0141201	0	adgre1
19	19:6873729:C:T	6873729	T	0.012761	0.389114	0.0303314	1.13173e-37	-0.292197	0.033058	9.66538e-19	adgre1
19	19:6897184:G:C	6897184	C	0.0098497	-1.3194	0.0356266	3.23464e-300	-1.79502	0.0374195	0	adgre1
19	19:6900578:A:T	6900578	T	0.00172989	-1.48836	0.0819663	1.10603e-73	-1.42679	0.0823902	3.47115e-67	adgre1
19	19:6922610:TCTCACACA:T	6922610	T	0.0392366	-0.0693303	0.0176147	8.28737e-05	-0.145392	0.0178815	4.26263e-16	adgre1
19	19:6926367:T:C	6926367	C	0.262574	-0.185377	0.00774514	1.33615e-126	-0.162172	0.00795594	2.32971e-92	adgre1
19	19:7004521:G:A	7004521	A	0.540151	-0.145325	0.0068195	9.12785e-101	-0.144223	0.00697556	5.76244e-95	adgre1
19	19:14351004:G:A	14351004	A	0.0038367	0.485769	0.049898	2.13314e-22	0.437077	0.0505491	5.30601e-18	adgre2
19	19:14367792:A:G	14367792	G	0.0861785	0.222168	0.0109902	7.2098e-91	0.0916295	0.0118818	1.24081e-14	adgre2
19	19:14381265:CGTGTGTGTGTGTGTGTGT:C	14381265	C	0.0348048	-0.0954317	0.0168778	1.56507e-08	-0.17783	0.0175658	4.33771e-24	adgre2
19	19:14381407:C:A	14381407	A	0.103885	0.17283	0.0102688	1.45635e-63	0.208837	0.0110101	3.15319e-80	adgre2
19	19:14381445:CA:C	14381445	C	0.0118988	-0.249757	0.0288756	5.17648e-18	-0.258628	0.0293173	1.12753e-18	adgre2
19	19:14381460:T:C	14381460	C	0.377472	0.138372	0.0063531	3.57249e-105	0.0964578	0.0077075	6.19585e-36	adgre2
19	19:14388554:T:C	14388554	C	0.0185985	0.661492	0.0228876	1.13453e-183	0.473333	0.0249272	2.1184e-80	adgre2
19	19:14391732:G:A	14391732	A	0.0728412	0.270593	0.0118342	1.02849e-115	0.108865	0.0134763	6.56929e-16	adgre2
19	19:14394927:G:C	14394927	C	0.141932	-0.151121	0.00883288	1.27348e-65	-0.191992	0.00946571	1.81942e-91	adgre2
19	19:14397411:A:G	14397411	G	0.753544	0.278264	0.00715473	0	0.259101	0.00818191	4.33954e-220	adgre2
19	19:14402953:C:G	14402953	G	0.0011649	-1.29806	0.0905756	1.3962e-46	-1.51988	0.0912255	2.53203e-62	adgre2
19	19:14356907:A:G	14356907	G	0.0563008	-0.133466	0.0137113	2.15899e-22	-0.0919896	0.0138892	3.51747e-11	adgre5
19	19:14381256:C:CTGAG	14381256	CTGAG	0.455521	0.143244	0.00613357	1.25214e-120	0.132147	0.00648855	3.34099e-92	adgre5
19	19:14381265:CGTGTGTGTGTGTGTGTGT:C	14381265	C	0.0347978	-0.103723	0.0167595	6.05825e-10	-0.206133	0.0172045	4.45125e-33	adgre5
19	19:14381407:C:A	14381407	A	0.103787	0.197504	0.0102061	1.97748e-83	0.161061	0.0104422	1.12884e-53	adgre5
19	19:14381445:CA:C	14381445	C	0.0119694	-0.375781	0.0285995	1.95707e-39	-0.280565	0.0292279	8.0551e-22	adgre5
19	19:14388554:T:C	14388554	C	0.0185173	-0.43159	0.0227782	4.63045e-80	-0.421757	0.0232649	1.90045e-73	adgre5
19	19:14396821:A:G	14396821	G	0.245909	-0.119572	0.00712687	3.55743e-63	-0.0584475	0.00748045	5.56825e-15	adgre5
19	19:14402953:C:G	14402953	G	0.00117181	-1.49475	0.0897062	2.44609e-62	-1.5616	0.0906463	1.65376e-66	adgre5
19	19:14412696:C:T	14412696	T	0.0126451	-0.23594	0.0275691	1.14711e-17	-0.288122	0.0278069	3.70851e-25	adgre5
19	19:14435320:C:T	14435320	T	0.00337694	-0.649795	0.0529403	1.24758e-34	-0.519059	0.0535901	3.46735e-22	adgre5
16	16:57604093:G:A	57604093	A	0.0372732	-0.122022	0.0161117	3.63294e-14	-0.170613	0.0169259	6.77081e-24	adgrg1
16	16:57606941:G:A	57606941	A	0.300604	-0.0487386	0.00662392	1.86729e-13	-0.0609421	0.00672502	1.28079e-19	adgrg1
16	16:57646791:C:T	57646791	T	0.0597986	0.0891267	0.0130511	8.54749e-12	0.112555	0.0138433	4.27023e-16	adgrg1
16	16:57646948:T:C	57646948	C	0.435069	0.0811099	0.00651095	1.27363e-35	0.11843	0.00699093	2.25812e-64	adgrg1
16	16:57649215:C:T	57649215	T	0.00827186	-0.325171	0.033772	6.06549e-22	-0.266321	0.0339991	4.75658e-15	adgrg1
16	16:57651502:C:T	57651502	T	6.47082e-05	-2.49633	0.37917	4.58976e-11	-2.48881	0.379379	5.37228e-11	adgrg1
16	16:57655473:C:G	57655473	G	0.47353	-0.0416366	0.00608495	7.77935e-12	-0.0532637	0.00659315	6.54908e-16	adgrg1
16	16:57655474:G:C	57655474	C	0.00459438	0.257686	0.0450966	1.10293e-08	0.392848	0.0479964	2.72436e-16	adgrg1
16	16:57659586:T:C	57659586	C	0.0381023	-0.130635	0.0158824	1.94959e-16	-0.177173	0.0175166	4.75974e-24	adgrg1
23	X:19288417:G:A	19288417	A	0.0510715	0.0747318	0.0111352	1.92882e-11	0.0747318	0.0111405	1.97154e-11	adgrg2
4	4:99307860:G:A	99307860	A	0.00107189	-0.77108	0.105098	2.18808e-13	-0.790494	0.1052	5.72645e-14	adh1b
4	4:99311547:C:T	99311547	T	0.000893245	-1.30603	0.115102	7.69984e-30	-1.32568	0.115313	1.37638e-30	adh1b
4	4:99313838:C:T	99313838	T	0.000612526	-0.879608	0.133507	4.44357e-11	-0.898127	0.133592	1.78113e-11	adh1b
4	4:99318111:A:G	99318111	G	0.00298599	-1.06095	0.0630843	1.80223e-63	-1.09156	0.0633697	1.71743e-66	adh1b
4	4:99318162:T:C	99318162	C	0.976354	0.225667	0.0227755	3.83023e-23	0.245654	0.0228835	6.97195e-27	adh1b
4	4:99398586:G:T	99398586	T	0.335414	-0.0455739	0.00727527	3.74693e-10	-0.0600788	0.00731255	2.10671e-16	adh1b
4	4:99144358:T:G	99144358	G	0.610946	0.132313	0.00637856	1.40636e-95	0.132313	0.00640837	1.04102e-94	adh4
3	3:186833893:T:C	186833893	C	0.335053	-0.125398	0.00635785	1.35963e-86	-0.125135	0.00661146	6.82954e-80	adipoq
3	3:186840083:A:G	186840083	G	0.0260671	-0.623896	0.0187301	2.78443e-243	-0.561343	0.0229773	8.14323e-132	adipoq
3	3:186840614:G:C	186840614	C	0.0807706	0.34202	0.0109899	1.2406e-212	0.262296	0.0114049	4.81463e-117	adipoq
3	3:186853027:T:C	186853027	C	0.0103788	-0.675887	0.0295309	6.19601e-116	-0.693443	0.0297885	7.26081e-120	adipoq
3	3:186853084:T:A	186853084	A	0.00108398	-1.96917	0.090974	6.71365e-104	-2.02076	0.0915629	6.18342e-108	adipoq
3	3:186854237:G:A	186854237	A	0.00304012	-1.06068	0.0541803	2.43594e-85	-1.09902	0.0544797	1.69165e-90	adipoq
3	3:186858374:MantaBND:99108:0:2:0:0:0:0:N[chr8:143618864[:SVLEN=0:SVTYPE=TRA	186858374	N[CHR8:143618864[	0.0579865	-0.357894	0.0131957	5.41617e-162	-0.130372	0.0160299	4.18641e-16	adipoq
3	3:186861725:C:A	186861725	A	0.000473745	-1.43762	0.137543	1.43241e-25	-1.34587	0.137789	1.5506e-22	adipoq
11	11:10253118:C:CAAA	10253118	CAAA	0.346248	0.14427	0.00640885	3.23452e-112	0.084777	0.00716484	2.65545e-32	adm
11	11:10349128:A:T	10349128	T	0.476117	0.156403	0.00594968	2.65594e-152	0.117014	0.00666633	5.63931e-69	adm
11	11:10360219:A:T	10360219	T	0.280704	-0.100286	0.006623	8.54664e-52	-0.0872315	0.00665571	3.03177e-39	adm
4	4:7747956:A:G	7747956	G	0.141351	-0.326956	0.0101458	7.69405e-228	-0.0905141	0.0118056	1.76035e-14	afap1
4	4:7760824:T:C	7760824	C	0.149694	-0.370492	0.00988534	2.03016e-307	-0.530496	0.0139302	0	afap1
4	4:7761857:A:G	7761857	G	0.684806	0.460505	0.00760626	0	0.618693	0.0130774	0	afap1
4	4:7778855:C:T	7778855	T	0.296851	1.08509	0.00773271	0	0.231955	0.0158681	2.1672e-48	afap1
4	4:7802864:A:T	7802864	T	0.526175	0.609859	0.007044	0	0.281191	0.013653	3.00848e-94	afap1
4	4:7829736:G:A	7829736	A	0.56368	0.567825	0.00710114	0	0.123775	0.0147383	4.53324e-17	afap1
4	4:7830373:A:T	7830373	T	0.751831	0.43462	0.0081433	0	0.381298	0.0192712	3.93827e-87	afap1
4	4:7843226:G:A	7843226	A	0.081366	0.341579	0.0128804	5.80876e-155	0.126996	0.0145184	2.18547e-18	afap1
4	4:7889704:T:TAAA	7889704	TAAA	0.48406	0.332923	0.00679265	0	0.101771	0.00849324	4.3843e-33	afap1
4	4:73434131:ATATATC:A	73434131	A	0.0248513	0.204568	0.0222074	3.20988e-20	0.182905	0.0223021	2.37919e-16	afm
4	4:73480179:T:C	73480179	C	0.979142	0.312199	0.024079	1.91691e-38	0.251552	0.0249454	6.49511e-24	afm
4	4:73481814:G:GT	73481814	GT	0.00166966	-2.08216	0.0841408	3.4116e-135	-2.10275	0.0848217	1.14393e-135	afm
4	4:73491933:G:C	73491933	C	0.000236731	-2.24326	0.223288	9.52008e-24	-2.27845	0.223573	2.17321e-24	afm
4	4:73492055:C:T	73492055	T	0.000286569	-2.09346	0.202915	5.90817e-25	-2.12495	0.203192	1.34918e-25	afm
4	4:73494060:GGTGT:G	73494060	G	0.245108	-0.099723	0.00798446	8.50417e-36	-0.0797991	0.00829837	6.8279e-22	afm
4	4:73659804:C:T	73659804	T	0.000224271	-2.06116	0.229293	2.49043e-19	-2.09815	0.229545	6.21719e-20	afm
4	4:73193271:T:A	73193271	A	0.0407034	-0.284103	0.0150803	3.59374e-79	-0.253401	0.0152404	4.44644e-62	afp
4	4:73269821:T:C	73269821	C	0.0022255	0.271781	0.0628065	1.50965e-05	0.409168	0.0629955	8.29257e-11	afp
4	4:73340233:C:T	73340233	T	0.0198632	-0.0867403	0.02123	4.39362e-05	-0.17494	0.0213806	2.78687e-16	afp
4	4:73407832:T:A	73407832	A	5.427e-05	3.12037	0.403119	9.89737e-15	3.10023	0.403382	1.52291e-14	afp
4	4:73422322:C:T	73422322	T	0.140841	-0.0197171	0.00852797	0.0207749	0.128844	0.00987501	6.56835e-39	afp
4	4:73433973:A:G	73433973	G	0.00929344	-0.296262	0.0310749	1.51623e-21	-0.380287	0.0312052	3.66187e-34	afp
4	4:73437153:T:C	73437153	C	0.396034	-0.186664	0.00606389	4.4417e-208	-0.242655	0.00713199	1.00288e-253	afp
6	6:31911544:C:G	31911544	G	0.000355443	1.54339	0.166585	1.95297e-20	1.45663	0.166767	2.44687e-18	ager
6	6:32165567:A:C	32165567	C	0.0619891	-0.283212	0.013145	5.86961e-103	-0.23068	0.0147993	8.8923e-55	ager
6	6:32181288:C:T	32181288	T	0.00331354	0.50999	0.054701	1.12851e-20	0.456283	0.0547936	8.27044e-17	ager
6	6:32183113:C:A	32183113	A	0.00043033	-1.47428	0.151333	1.99666e-22	-1.4845	0.151571	1.1932e-22	ager
6	6:32187804:A:G	32187804	G	0.319643	-0.17244	0.00672454	5.01046e-145	-0.103179	0.0082109	3.24359e-36	ager
6	6:32667083:G:GAC	32667083	GAC	0.443325	-0.09167	0.00651241	5.31925e-45	-0.0642834	0.00750867	1.11686e-17	ager
7	7:16805020:CTATT:C	16805020	C	0.00192926	-0.582387	0.073923	3.31886e-15	-0.6232	0.0740179	3.77817e-17	agr2
7	7:16816925:C:T	16816925	T	0.565533	0.102711	0.00656622	3.74743e-55	0.104637	0.00658818	8.37639e-57	agr2
7	7:16862061:C:T	16862061	T	0.00106866	-0.635854	0.0995624	1.6974e-10	-0.635854	0.0996061	1.72876e-10	agr3
1	1:1001870:C:G	1001870	G	0.167714	-0.206158	0.00832029	1.55796e-135	-0.104289	0.0109044	1.13407e-21	agrn
1	1:1008809:G:A	1008809	A	0.00547383	-0.272146	0.0420249	9.42938e-11	-0.331174	0.0420801	3.54364e-15	agrn
1	1:1019790:G:A	1019790	A	0.0609408	-0.339529	0.0130427	2.14516e-149	-0.197329	0.0166426	1.983e-32	agrn
1	1:1032846:C:A	1032846	A	0.341812	-0.36537	0.00657446	0	-0.153779	0.0104074	2.096e-49	agrn
1	1:1042813:G:A	1042813	A	0.16454	-0.386759	0.0083741	0	-0.273222	0.0123026	2.84358e-109	agrn
1	1:1044017:G:A	1044017	A	0.00122903	0.395233	0.0888898	8.73515e-06	0.630845	0.0891946	1.51969e-12	agrn
1	1:1046922:C:A	1046922	A	0.00209469	-0.586681	0.0679434	5.88047e-18	-0.473956	0.0687999	5.62233e-12	agrn
1	1:1047863:C:T	1047863	T	0.00282142	2.04129	0.0586032	7.86553e-266	1.90048	0.0594341	2.33933e-224	agrn
1	1:1051790:G:A	1051790	A	6.41231e-05	-3.11123	0.387444	9.73606e-16	-3.13251	0.38799	6.82069e-16	agrn
1	1:1054833:C:T	1054833	T	9.61888e-05	-2.56477	0.316383	5.20835e-16	-2.54529	0.316609	9.04139e-16	agrn
1	1:1054940:G:A	1054940	A	9.61929e-05	-2.77648	0.316394	1.70316e-18	-2.92681	0.316673	2.41085e-20	agrn
1	1:1056343:G:A	1056343	A	0.00522204	0.448664	0.0431563	2.57863e-25	0.432115	0.0441527	1.28245e-22	agrn
1	1:1103416:G:A	1103416	A	0.0176132	-0.466795	0.0236421	8.99297e-87	-0.238403	0.0244506	1.83715e-22	agrn
16	16:67481271:A:G	67481271	G	0.00997133	-0.371022	0.0312476	1.62298e-32	-0.366163	0.0313111	1.36217e-31	agrp
16	16:67481485:C:G	67481485	G	0.0070617	-0.474347	0.0370666	1.7007e-37	-0.46972	0.0371459	1.18769e-36	agrp
16	16:67483635:C:T	67483635	T	0.000159286	3.15292	0.245769	1.1311e-37	3.14033	0.246199	2.91352e-37	agrp
16	16:67506158:CA:C	67506158	C	0.0745868	0.0927978	0.0118602	5.10477e-15	0.084514	0.0118781	1.1183e-12	agrp
1	1:230168606:G:A	230168606	A	0.613984	-0.0646655	0.00709569	7.98773e-20	-0.0666407	0.00710444	6.58861e-21	agt
1	1:230696286:TG:T	230696286	T	0.110042	0.139093	0.0110008	1.20907e-36	0.248046	0.0112544	1.19348e-107	agt
1	1:230707811:T:C	230707811	C	0.283942	0.305264	0.00769204	0	0.16934	0.0114709	2.55101e-49	agt
1	1:230710009:T:C	230710009	C	0.00165802	2.27866	0.0847993	4.76728e-159	2.43498	0.085638	7.82489e-178	agt
1	1:230710231:G:A	230710231	A	0.117707	0.733994	0.0107125	0	0.632887	0.0147434	0	agt
1	1:230710700:A:G	230710700	G	0.00172036	0.920855	0.0832755	2.00666e-28	1.07307	0.0834536	7.73142e-38	agt
1	1:230719383:T:A	230719383	A	0.0972646	-0.114748	0.0116879	9.44981e-23	-0.1252	0.0148036	2.7331e-17	agt
2	2:240854128:G:A	240854128	A	0.309442	-0.287898	0.0068386	0	-0.271525	0.00702347	0	agxt
2	2:240866434:A:G	240866434	G	0.601176	-0.14765	0.0064579	1.07351e-115	-0.118669	0.00653555	1.12199e-73	agxt
2	2:240871433:G:A	240871433	A	0.00118018	-0.825112	0.0922518	3.74894e-19	-0.587439	0.092483	2.12736e-10	agxt
20	20:34295502:G:A	34295502	A	0.0164696	-1.35225	0.0250397	0	-1.35225	0.0258622	0	ahcy
14	14:104922898:G:A	104922898	A	0.000166628	-2.27005	0.270232	4.45057e-17	-2.16346	0.270509	1.26707e-15	ahnak2
14	14:104935748:G:A	104935748	A	0.0285077	-0.456716	0.0210216	1.16435e-104	-0.336957	0.0216992	2.22311e-54	ahnak2
14	14:104955563:G:C	104955563	C	0.00224307	-0.813186	0.073364	1.49574e-28	-0.889664	0.0735093	1.02138e-33	ahnak2
14	14:104955579:T:C	104955579	C	0.000128176	-2.44235	0.308108	2.24633e-15	-2.5805	0.308378	5.86061e-17	ahnak2
14	14:104957472:G:A	104957472	A	0.0465149	-0.0208004	0.0165345	0.208392	-0.116442	0.0167778	3.91416e-12	ahnak2
14	14:104970567:G:A	104970567	A	0.018293	-0.365946	0.0260092	5.81782e-45	-0.465592	0.0262517	2.22345e-70	ahnak2
14	14:104970720:A:C	104970720	C	0.642181	0.214445	0.00725497	5.12831e-192	0.212334	0.00767376	1.59587e-168	ahnak2
11	11:62529063:T:C	62529063	C	0.028193	-0.502117	0.0206762	2.83892e-130	-0.502117	0.0208345	2.48508e-128	ahnak
3	3:186570776:A:G	186570776	G	0.824421	0.465412	0.00917896	0	0.236153	0.0133693	7.95866e-70	ahsg
3	3:186605690:C:A	186605690	A	0.0296905	0.321299	0.0205997	7.59789e-55	0.169311	0.0220157	1.46604e-14	ahsg
3	3:186608427:T:C	186608427	C	0.052774	-0.439352	0.0156886	1.43064e-172	-0.129443	0.0175223	1.4978e-13	ahsg
3	3:186610556:T:TG	186610556	TG	0.559794	0.48772	0.00740571	0	0.207944	0.0114207	4.48988e-74	ahsg
3	3:186617267:G:A	186617267	A	0.00855191	-1.17264	0.038007	5.06451e-209	-1.26493	0.0394232	6.92468e-226	ahsg
3	3:186618708:A:G	186618708	G	0.00185748	-0.573913	0.0813657	1.74472e-12	-0.697362	0.0818652	1.61751e-17	ahsg
3	3:186620593:G:C	186620593	C	0.640962	0.67137	0.00731747	0	0.18371	0.0163428	2.56327e-29	ahsg
3	3:186620775:C:T	186620775	T	0.00858952	2.02717	0.0379244	0	1.72252	0.0417503	0	ahsg
3	3:186622454:G:A	186622454	A	0.0928249	-0.306897	0.012084	2.72384e-142	-0.232941	0.0163224	3.30594e-46	ahsg
3	3:186622471:C:G	186622471	G	0.0699334	0.539158	0.0137318	0	0.238232	0.0159703	2.54657e-50	ahsg
3	3:186626825:C:T	186626825	T	0.136326	-0.581308	0.0102296	0	-0.290221	0.0163582	1.9998e-70	ahsg
3	3:186635071:G:C	186635071	C	0.505299	0.315116	0.00699516	0	0.139411	0.00921581	1.06912e-51	ahsg
16	16:31459956:G:T	31459956	T	0.000397832	-1.65281	0.151166	7.95012e-28	-1.60203	0.151525	3.99017e-26	ahsp
16	16:31486560:G:A	31486560	A	0.149232	-0.0649234	0.00847348	1.83128e-14	-0.0607189	0.00848808	8.46331e-13	ahsp
9	9:131061881:T:C	131061881	C	0.695544	-0.326734	0.00786665	0	-0.195551	0.0117255	1.91356e-62	aif1l
9	9:131086213:G:A	131086213	A	0.682483	-0.273427	0.00759575	9.19763e-284	-0.155278	0.0113332	9.98805e-43	aif1l
9	9:131099729:CT:C	131099729	C	0.597333	0.157943	0.00720638	1.78444e-106	0.139973	0.0073743	2.43886e-80	aif1l
9	9:131103828:T:A	131103828	A	0.0115743	-0.303447	0.0329587	3.35722e-20	-0.277524	0.0344954	8.60828e-16	aif1l
9	9:131120282:T:C	131120282	C	0.0035262	-0.628029	0.0599539	1.12302e-25	-0.453975	0.0602361	4.82428e-14	aif1l
6	6:31615535:G:A	31615535	A	0.0185878	-0.279586	0.0241945	6.90286e-31	-0.321457	0.0243459	8.35103e-40	aif1
6	6:31615948:C:T	31615948	T	0.0229757	-0.336406	0.0218428	1.60584e-53	-0.297959	0.0223453	1.4617e-40	aif1
6	6:31635814:A:G	31635814	G	0.428912	-0.105715	0.00659503	7.95265e-58	-0.0830255	0.00704792	4.94095e-32	aif1
6	6:31896897:T:C	31896897	C	0.059441	-0.149188	0.013812	3.39245e-27	-0.114029	0.0144521	3.01887e-15	aif1
9	9:127859627:MantaDUP:TANDEM:121587:1:2:0:0:0:SVLEN=23685	127859627	<DUP:TANDEM>	0.000654464	0.975632	0.12157	1.01303e-15	0.978356	0.121654	8.82871e-16	ak1
9	9:127865473:C:T	127865473	T	0.0396979	0.112828	0.0159612	1.56176e-12	0.113314	0.0159698	1.28835e-12	ak1
9	9:127868331:A:G	127868331	G	0.000278952	-1.25112	0.186258	1.85333e-11	-1.24956	0.186346	2.00636e-11	ak1
1	1:33036780:G:C	33036780	C	0.0025899	-0.777595	0.0682104	4.1837e-30	-0.777595	0.0683211	5.17118e-30	ak2
6	6:151292966:A:G	151292966	G	0.950129	-0.1075	0.0161633	2.91366e-11	-0.1075	0.0161722	2.98679e-11	akap12
7	7:134446611:MantaDEL:53232:0:1:0:0:0:SVLEN=-30857	134446611	<DEL>	0.000868877	-1.07084	0.110853	4.45863e-22	-1.05153	0.11097	2.64813e-21	akr1b1
7	7:134450869:T:C	134450869	C	0.013847	-0.617886	0.0278024	2.00438e-109	-0.612103	0.0279594	3.05748e-106	akr1b1
7	7:134490033:G:T	134490033	T	0.0323911	0.14423	0.0184542	5.4717e-15	0.134629	0.0184708	3.12885e-13	akr1b1
10	10:5228338:C:T	5228338	T	0.152569	-0.0747889	0.00909503	1.9839e-16	-0.0747889	0.00910161	2.08477e-16	akr1c4
1	1:19270347:G:A	19270347	A	0.871214	0.0993663	0.0104526	1.97429e-21	0.160937	0.0106182	6.84966e-52	akr7l
1	1:19284993:A:T	19284993	T	0.0965938	-0.32541	0.0119326	9.45254e-164	-0.401573	0.0126012	7.41913e-223	akr7l
1	1:19285998:C:T	19285998	T	0.0302949	-0.0334395	0.0205552	0.103776	-0.134549	0.0208901	1.1886e-10	akr7l
1	1:19288547:C:T	19288547	T	0.00601481	-0.955146	0.0452818	9.1495e-99	-1.0457	0.0456771	5.41877e-116	akr7l
1	1:19302783:G:A	19302783	A	0.3616	-0.0319032	0.00734054	1.38538e-05	-0.109314	0.007683	6.13868e-46	akr7l
1	1:243519699:A:G	243519699	G	0.217584	0.0636927	0.00789261	7.03465e-16	0.0636927	0.00789823	7.37317e-16	akt3
3	3:105331382:CAAAA:C	105331382	C	0.123978	0.137314	0.00896987	6.72379e-53	0.097178	0.00918918	3.88106e-26	alcam
3	3:105367241:C:T	105367241	T	0.0750991	-0.119549	0.0111273	6.34107e-27	-0.0836356	0.0113475	1.70123e-13	alcam
3	3:105378629:GT:G	105378629	G	0.804439	-0.0761304	0.0074494	1.61893e-24	-0.125923	0.0085954	1.34631e-48	alcam
3	3:105486448:G:A	105486448	A	0.033293	-0.0113926	0.0164359	0.488213	0.141508	0.018607	2.84732e-14	alcam
3	3:105545285:G:A	105545285	A	0.000890642	0.920096	0.0988615	1.31594e-20	0.785049	0.0992133	2.51782e-15	alcam
3	3:105545332:G:T	105545332	T	0.0493903	-0.28634	0.0135604	5.6822e-99	-0.279296	0.0137739	2.0407e-91	alcam
3	3:105585607:C:T	105585607	T	0.165839	-0.0871407	0.00788369	2.11329e-28	-0.17139	0.00981175	2.51839e-68	alcam
9	9:72890318:C:G	72890318	G	0.0146955	-0.219659	0.0254615	6.29251e-18	-0.200242	0.0255351	4.43986e-15	aldh1a1
9	9:72903876:C:T	72903876	T	0.00255474	-0.445261	0.0607358	2.28249e-13	-0.426433	0.0607961	2.31354e-12	aldh1a1
9	9:72932696:T:C	72932696	C	0.27126	0.0905929	0.00688394	1.49014e-39	0.085741	0.00691382	2.56824e-35	aldh1a1
17	17:19739639:G:C	19739639	C	0.226447	-0.00604071	0.00748562	0.419681	-0.227578	0.00805843	1.83341e-175	aldh3a1
17	17:19740345:G:A	19740345	A	0.0011092	-0.593908	0.094055	2.71079e-10	-0.813298	0.0941502	5.70517e-18	aldh3a1
17	17:19742625:A:C	19742625	C	0.656062	0.477794	0.00658433	0	0.556551	0.00753137	0	aldh3a1
17	17:20120559:T:C	20120559	C	0.000355374	-1.45857	0.165986	1.53187e-18	-1.16713	0.166176	2.16438e-12	aldh3a1
6	6:24489463:G:C	24489463	C	0.0503289	-0.225775	0.0160526	6.25879e-45	-0.167772	0.0164244	1.7033e-24	aldh5a1
6	6:24502256:A:G	24502256	G	0.51812	-0.142183	0.0070374	9.04435e-91	-0.127427	0.0072197	1.01943e-69	aldh5a1
2	2:232367487:G:A	232367487	A	0.00969544	0.0934191	0.0320465	0.00355562	-0.289666	0.0324746	4.67311e-19	alpp
2	2:232370017:C:A	232370017	A	0.0842726	-0.570558	0.0113755	0	-0.220602	0.0191494	1.04544e-30	alpp
2	2:232378593:C:T	232378593	T	0.00128338	1.31007	0.087929	3.33649e-50	0.915956	0.0883033	3.29563e-25	alpp
2	2:232381689:C:G	232381689	G	0.00428809	0.842242	0.048124	1.39555e-68	1.03593	0.049587	6.44528e-97	alpp
2	2:232386656:C:T	232386656	T	0.361069	0.274817	0.00654828	0	0.310827	0.0089438	1.23341e-264	alpp
2	2:232386824:C:A	232386824	A	0.19637	-0.277707	0.00790637	2.85345e-270	-0.330364	0.00941297	7.58283e-270	alpp
2	2:232392748:T:C	232392748	C	0.140298	-0.291997	0.00906351	1.02788e-227	-0.285502	0.0139658	6.93458e-93	alpp
2	2:232406516:C:A	232406516	A	0.075117	-0.601333	0.011913	0	-0.967579	0.0134703	0	alpp
2	2:232406529:T:A	232406529	A	0.00541415	0.194484	0.0427294	5.32581e-06	0.401976	0.0432068	1.35856e-20	alpp
2	2:232407381:C:T	232407381	T	0.0133095	-0.0750109	0.027488	0.00635537	-0.180539	0.0279566	1.06219e-10	alpp
2	2:232428436:G:C	232428436	C	0.823679	0.310966	0.00824992	0	0.152238	0.0112489	9.90674e-42	alpp
2	2:232467072:T:C	232467072	C	0.000237263	0.922276	0.204254	6.32156e-06	1.37996	0.204409	1.46871e-11	alpp
2	2:232476428:T:C	232476428	C	0.00468056	-0.329877	0.0459836	7.29459e-13	-0.436483	0.0462365	3.71955e-21	alpp
2	2:232819216:C:T	232819216	T	5.39235e-05	2.19869	0.428533	2.8861e-07	2.70715	0.428734	2.71406e-10	alpp
4	4:70513213:TA:T	70513213	T	0.760837	0.0893319	0.00769274	3.56074e-31	0.0893319	0.00770402	4.34333e-31	ambn
9	9:114069709:A:G	114069709	G	0.00307883	-1.66	0.0546366	9.33652e-203	-1.66775	0.0552731	5.38325e-200	ambp
9	9:114069727:T:C	114069727	C	0.0117194	0.372643	0.0279071	1.13801e-40	0.462162	0.0284375	2.16798e-59	ambp
9	9:114070709:G:A	114070709	A	0.264527	-0.0919716	0.00679697	1.02249e-41	-0.132493	0.00712143	2.93305e-77	ambp
9	9:114074971:T:TA	114074971	TA	0.000213242	-2.50918	0.205658	3.08008e-34	-2.55012	0.206047	3.50743e-35	ambp
9	9:114089796:T:C	114089796	C	0.294551	-0.0402502	0.00659041	1.01274e-09	-0.0526546	0.00680256	9.90903e-15	ambp
9	9:114328295:T:C	114328295	C	0.069427	-0.177103	0.0124863	1.15447e-45	-0.175946	0.0125178	7.1094e-45	ambp
12	12:47019998:A:G	47019998	G	0.0167967	-0.193291	0.0260635	1.20568e-13	-0.170684	0.0263874	9.90607e-11	amigo2
12	12:47078197:G:A	47078197	A	0.000754929	-0.740389	0.115902	1.68003e-10	-0.812144	0.116107	2.65641e-12	amigo2
12	12:47079835:G:A	47079835	A	0.00434886	-0.343967	0.0483902	1.1757e-12	-0.426537	0.0487618	2.18404e-18	amigo2
12	12:47085131:A:G	47085131	G	0.712894	-0.0986789	0.00698711	2.74101e-45	-0.0892796	0.0078085	2.83935e-30	amigo2
12	12:47105784:A:G	47105784	G	0.416994	-0.0798284	0.0064379	2.62115e-35	-0.0578589	0.00719979	9.26754e-16	amigo2
12	12:47194625:T:C	47194625	C	0.0362042	0.25077	0.0169902	2.66523e-49	0.237158	0.0172691	6.43125e-43	amigo2
12	12:47198966:C:CAA	47198966	CAA	0.309448	0.104209	0.0069246	3.49961e-51	0.121421	0.00716849	2.35573e-64	amigo2
12	12:47312934:T:C	47312934	C	0.9274	0.138213	0.012288	2.37433e-29	0.110549	0.0125097	9.82842e-19	amigo2
12	12:47368501:G:A	47368501	A	0.410581	0.146153	0.00648569	1.8977e-112	0.108267	0.00757662	2.53823e-46	amigo2
12	12:47377646:T:G	47377646	G	0.243669	-0.139386	0.00739695	3.30919e-79	-0.0719392	0.00854999	3.9645e-17	amigo2
12	12:47550907:T:C	47550907	C	0.622023	-0.0755073	0.00655891	1.14556e-30	-0.0615852	0.00671887	4.90897e-20	amigo2
14	14:102795598:A:ATGTGTGTGTGTGTGTG	102795598	ATGTGTGTGTGTGTGTG	0.0609729	0.2719	0.0136876	8.22501e-88	0.115698	0.0156638	1.50914e-13	amn
14	14:102858702:CAT:C	102858702	C	0.0179415	0.47446	0.0245417	2.84498e-83	0.190515	0.0264915	6.40612e-13	amn
14	14:102893220:C:CA	102893220	CA	0.0111011	-0.338585	0.031248	2.33906e-27	-0.230201	0.0321681	8.29481e-13	amn
14	14:102910049:G:A	102910049	A	0.0127223	-0.248295	0.0292015	1.85045e-17	-0.218159	0.0301169	4.36521e-13	amn
14	14:102910491:G:A	102910491	A	0.0812475	0.363457	0.0119328	9.2017e-204	0.222894	0.0131227	1.05511e-64	amn
14	14:102911140:A:G	102911140	G	0.0217363	-0.349701	0.0223372	3.04502e-55	-0.252161	0.0241104	1.33815e-25	amn
14	14:102914706:CA:C	102914706	C	0.341159	0.277262	0.00689561	0	0.178349	0.00880238	2.81807e-91	amn
14	14:102922602:C:G	102922602	G	0.0998596	-0.22853	0.01088	5.95383e-98	-0.38468	0.0172046	9.83562e-111	amn
14	14:102922615:C:T	102922615	T	0.0661876	-0.0206055	0.0131002	0.115739	0.317348	0.0210133	1.56564e-51	amn
14	14:102922662:T:C	102922662	C	0.487535	0.710303	0.00651954	0	0.250129	0.0122715	2.37142e-92	amn
14	14:102922666:G:C	102922666	C	0.399705	0.836217	0.00667293	0	0.461452	0.0139013	1.27194e-241	amn
14	14:102933111:T:C	102933111	C	0.419383	0.278366	0.00660787	0	0.0680584	0.00765211	5.89141e-19	amn
14	14:103013672:G:A	103013672	A	0.00317245	0.520821	0.0581761	3.4755e-19	0.38502	0.0585562	4.85829e-11	amn
14	14:103053605:CA:C	103053605	C	0.0549613	0.400692	0.0145042	5.43286e-168	0.120433	0.0154737	7.07708e-15	amn
3	3:134369601:A:T	134369601	T	0.613767	0.0531227	0.00717553	1.32827e-13	0.0531227	0.00718043	1.37976e-13	amotl2
11	11:10449305:A:G	10449305	G	0.467227	0.08601	0.00672205	1.74394e-37	0.108675	0.00684732	1.00378e-56	ampd3
11	11:10456722:G:C	10456722	C	0.0210346	-0.381352	0.0233549	6.18215e-60	-0.346716	0.0237267	2.32465e-48	ampd3
11	11:10487356:G:T	10487356	T	0.00898331	-1.75766	0.0355929	0	-1.84973	0.0370417	0	ampd3
11	11:10495705:C:T	10495705	T	0.000125119	-2.07022	0.299799	5.00763e-12	-2.15617	0.300013	6.62713e-13	ampd3
11	11:10496742:T:C	10496742	C	0.841971	0.0457474	0.00921044	6.80292e-07	0.0693962	0.0093694	1.29495e-13	ampd3
11	11:10496826:C:T	10496826	T	0.00113855	-0.796064	0.0995032	1.2403e-15	-0.796265	0.0996249	1.3209e-15	ampd3
11	11:10505847:C:G	10505847	G	0.000262743	-1.32579	0.207139	1.54884e-10	-1.49228	0.207664	6.67059e-13	ampd3
11	11:10532496:TACACAC:T	10532496	T	0.150568	0.103331	0.00956961	3.52443e-27	0.074372	0.00971066	1.87673e-14	ampd3
11	11:10552196:G:A	10552196	A	0.00177664	-1.24831	0.0791802	5.38038e-56	-1.24969	0.0794805	1.04892e-55	ampd3
11	11:10595156:C:CT	10595156	CT	0.223595	0.0449874	0.00803752	2.17874e-08	0.0516077	0.00808973	1.77763e-10	ampd3
1	1:103254793:G:T	103254793	T	0.00122749	-0.680844	0.0923115	1.63722e-13	-0.637382	0.0926906	6.13619e-12	amy2a
1	1:103345472:MantaDEL:29182:0:0:0:0:0:SVLEN=-50	103345472	G	0.166202	0.182385	0.00733219	1.40278e-136	0.0552297	0.0076369	4.76121e-13	amy2a
1	1:103354709:A:G	103354709	G	0.261914	-0.347577	0.00739777	0	-0.0799937	0.00940164	1.76226e-17	amy2a
1	1:103360032:AT:A	103360032	A	0.102242	-0.162167	0.0107896	4.67456e-51	-0.172996	0.0119142	9.02713e-48	amy2a
1	1:103402994:G:A	103402994	A	0.0185351	-0.303034	0.0242048	5.83409e-36	-0.406819	0.0246261	2.64078e-61	amy2a
1	1:103405431:MantaBND:26734:0:2:0:0:0:1:N[chr11:87053359[:SVLEN=0:SVTYPE=TRA	103405431	N[CHR11:87053359[	0.196387	0.429806	0.00944034	0	0.127061	0.0115015	2.25964e-28	amy2a
1	1:103426789:G:A	103426789	A	0.000524472	-0.909881	0.142384	1.65526e-10	-0.941566	0.142702	4.16447e-11	amy2a
1	1:103434519:G:T	103434519	T	0.0062825	-0.302867	0.0413957	2.54735e-13	-0.371142	0.0416266	4.83536e-19	amy2a
1	1:103436262:A:G	103436262	G	0.00286805	-0.593805	0.0610301	2.2524e-22	-0.477397	0.0619669	1.31807e-14	amy2a
1	1:103444363:T:C	103444363	C	0.00282322	-0.277574	0.0612699	5.88865e-06	-0.464194	0.0615819	4.77809e-14	amy2a
1	1:103457441:A:C	103457441	C	0.00121633	-0.881201	0.0935799	4.66096e-21	-0.907052	0.0939346	4.6267e-22	amy2a
1	1:103457632:T:C	103457632	C	0.0135027	-0.865335	0.0283153	4.07796e-205	-0.861607	0.0294463	3.32743e-188	amy2a
1	1:103480138:A:G	103480138	G	0.00543442	-0.495025	0.0443624	6.49623e-29	-0.579347	0.0446305	1.56885e-38	amy2a
1	1:103502708:A:C	103502708	C	0.00479836	-0.918423	0.0470605	8.06079e-85	-0.908948	0.0478049	1.31351e-80	amy2a
1	1:103519521:G:T	103519521	T	0.00116058	-0.790307	0.0957975	1.58704e-16	-0.842372	0.0961083	1.87076e-18	amy2a
1	1:103537231:T:TA	103537231	TA	0.0460513	-0.352538	0.0154769	7.5196e-115	-0.396957	0.015936	5.87113e-137	amy2a
1	1:103544487:A:C	103544487	C	0.00486531	-0.357876	0.0469472	2.47949e-14	-0.379369	0.0474752	1.33963e-15	amy2a
1	1:103559935:C:G	103559935	G	0.00955208	-0.864621	0.0334443	2.27666e-147	-0.891464	0.0344508	1.22592e-147	amy2a
1	1:103566260:A:G	103566260	G	0.0575927	0.822046	0.0144536	0	0.531399	0.0168481	2.4084e-218	amy2a
1	1:103583405:G:A	103583405	A	0.00539002	-0.523797	0.0445329	6.12488e-32	-0.461081	0.0461882	1.8153e-23	amy2a
1	1:103590374:T:A	103590374	A	0.00181895	-0.921191	0.0761077	1.00855e-33	-1.06708	0.0764898	3.11866e-44	amy2a
1	1:103615613:C:T	103615613	T	0.0269477	0.534225	0.0197141	1.02207e-161	0.149051	0.0210813	1.54595e-12	amy2a
1	1:103617092:GT:G	103617092	G	0.0138132	-0.415062	0.0261333	8.37789e-57	-0.354383	0.0268203	7.36131e-40	amy2a
1	1:103713550:G:C	103713550	C	0.0137349	0.302059	0.0291412	3.56418e-25	0.241902	0.0293591	1.73054e-16	amy2a
1	1:103760665:C:T	103760665	T	0.0385483	-0.943801	0.0176583	0	-0.919413	0.0195614	0	amy2a
1	1:103764854:A:C	103764854	C	0.0042405	-0.470581	0.0498875	3.99118e-21	-0.494173	0.0503266	9.29688e-23	amy2a
1	1:103791057:G:A	103791057	A	0.00229875	-0.416391	0.0677954	8.15521e-10	-0.462924	0.0681702	1.11585e-11	amy2a
1	1:103848024:ATG:A	103848024	A	0.882236	0.0333729	0.0101235	0.000978707	0.0760804	0.0108071	1.92469e-12	amy2a
1	1:103887018:A:G	103887018	G	0.00477604	-0.153483	0.0472669	0.00116564	-0.305101	0.0476328	1.50095e-10	amy2a
1	1:103254793:G:T	103254793	T	0.00124275	-0.689598	0.0932976	1.45313e-13	-0.675216	0.0934099	4.88273e-13	amy2b
1	1:103345472:MantaDEL:29182:0:0:0:0:0:SVLEN=-50	103345472	G	0.165792	0.183713	0.00746264	8.16644e-134	0.0579121	0.00770011	5.43803e-14	amy2b
1	1:103355934:G:A	103355934	A	0.179218	-0.399679	0.0086193	0	-0.0832069	0.0107511	9.98892e-15	amy2b
1	1:103402994:G:A	103402994	A	0.0185607	-0.25633	0.0245962	1.97749e-25	-0.332179	0.0248972	1.31816e-40	amy2b
1	1:103405431:MantaBND:26734:0:2:0:0:0:1:N[chr11:87053359[:SVLEN=0:SVTYPE=TRA	103405431	N[CHR11:87053359[	0.196412	0.451286	0.00960172	0	0.143417	0.0113416	1.18958e-36	amy2b
1	1:103434519:G:T	103434519	T	0.00630581	-0.253835	0.0420288	1.54546e-09	-0.297613	0.0422024	1.76317e-12	amy2b
1	1:103436262:A:G	103436262	G	0.00293447	-0.552561	0.0613696	2.17992e-19	-0.464833	0.0617714	5.27026e-14	amy2b
1	1:103457441:A:C	103457441	C	0.00118522	-0.853404	0.096415	8.64582e-19	-0.850018	0.0967579	1.56371e-18	amy2b
1	1:103457632:T:C	103457632	C	0.0134289	-0.838726	0.0288681	1.38056e-185	-0.794583	0.0301936	1.25e-152	amy2b
1	1:103480138:A:G	103480138	G	0.00545429	-0.543778	0.0450369	1.44819e-33	-0.578516	0.0452137	1.74495e-37	amy2b
1	1:103502708:A:C	103502708	C	0.00475237	-0.887355	0.048087	4.92231e-76	-0.852512	0.0489636	6.79055e-68	amy2b
1	1:103519521:G:T	103519521	T	0.00116226	-0.820588	0.0973742	3.54154e-17	-0.893209	0.0975073	5.16886e-20	amy2b
1	1:103537231:T:TA	103537231	TA	0.0459328	-0.288156	0.0157602	1.11433e-74	-0.315302	0.0162988	2.24082e-83	amy2b
1	1:103559935:C:G	103559935	G	0.00948173	-0.836534	0.0341305	1.15943e-132	-0.821762	0.0353468	1.47223e-119	amy2b
1	1:103566260:A:G	103566260	G	0.0574407	0.928061	0.0147217	0	0.63424	0.0178079	8.0059e-278	amy2b
1	1:103583405:G:A	103583405	A	0.00546605	-0.575217	0.0449791	1.90011e-37	-0.540886	0.0457471	2.9548e-32	amy2b
1	1:103588835:C:T	103588835	T	0.0126396	-0.372169	0.0296693	4.29286e-36	-0.34159	0.0304405	3.19608e-29	amy2b
1	1:103590374:T:A	103590374	A	0.00179513	-0.877554	0.077896	1.93776e-29	-0.990616	0.0782583	1.00666e-36	amy2b
1	1:103616267:C:T	103616267	T	0.217942	-0.186453	0.00748967	8.49394e-137	-0.119827	0.00827567	1.63427e-47	amy2b
1	1:103713550:G:C	103713550	C	0.0137795	0.269922	0.0295897	7.36412e-20	0.21815	0.0297916	2.43358e-13	amy2b
1	1:103760665:C:T	103760665	T	0.0385846	-0.925769	0.017955	0	-0.859004	0.0201165	0	amy2b
1	1:103764854:A:C	103764854	C	0.00421164	-0.449808	0.0508967	9.77396e-19	-0.435253	0.0514081	2.52636e-17	amy2b
1	1:103765718:G:A	103765718	A	0.00293427	-0.357556	0.0611376	4.96379e-09	-0.422889	0.0618283	7.93409e-12	amy2b
1	1:103791057:G:A	103791057	A	0.00226687	-0.453867	0.0694194	6.23291e-11	-0.475794	0.0698932	9.93434e-12	amy2b
1	1:104012479:A:AT	104012479	AT	0.0161446	0.791067	0.0264269	7.07418e-197	0.211173	0.0284165	1.07486e-13	amy2b
8	8:107071346:G:A	107071346	A	0.363431	0.0476613	0.00657435	4.18055e-13	0.0527309	0.00661554	1.57705e-15	angpt1
8	8:107500363:A:T	107500363	T	0.0435682	0.0990525	0.015491	1.61394e-10	0.112269	0.0155861	5.88345e-13	angpt1
8	8:6420991:G:A	6420991	A	0.249585	-0.0951819	0.00719862	6.52879e-40	-0.060306	0.00747951	7.45447e-16	angpt2
8	8:6421990:C:T	6421990	T	0.355756	-0.148847	0.00652715	4.15738e-115	-0.157111	0.0067372	2.78352e-120	angpt2
8	8:6502768:G:T	6502768	T	0.0359637	0.0148842	0.0168037	0.375742	0.116889	0.0174518	2.11566e-11	angpt2
8	8:6534246:T:C	6534246	C	0.721966	-0.131824	0.00695013	3.18863e-80	-0.121026	0.00723422	7.97859e-63	angpt2
8	8:6576414:G:A	6576414	A	0.350137	0.0376958	0.00654198	8.30544e-09	0.0419927	0.0065544	1.48598e-10	angpt2
8	8:6797870:A:G	6797870	G	0.583825	0.0482163	0.00636089	3.45239e-14	0.0517114	0.00637028	4.75506e-16	angpt2
1	1:178551545:G:A	178551545	A	0.533835	-0.283703	0.00637842	0	-0.257629	0.00739713	9.08474e-266	angptl1
1	1:178664238:G:A	178664238	A	0.371356	-0.147211	0.0065688	3.09964e-111	-0.0976928	0.0077038	7.52495e-37	angptl1
1	1:178696021:MantaDEL:30428:0:0:0:0:0:SVLEN=-317	178696021	T	0.100753	0.128938	0.00765914	1.36273e-63	0.0577231	0.00790817	2.89555e-13	angptl1
1	1:178831344:C:G	178831344	G	0.00449558	-0.496712	0.0477298	2.30978e-25	-0.386787	0.048071	8.54255e-16	angptl1
1	1:178851296:T:C	178851296	C	8.70815e-05	-2.89643	0.341305	2.13248e-17	-3.0357	0.3417	6.44392e-19	angptl1
1	1:178867795:TC:T	178867795	T	0.031797	0.656352	0.018095	4.38214e-288	0.353098	0.0198265	5.97254e-71	angptl1
1	1:178868864:A:G	178868864	G	0.0941242	-0.0863411	0.0109717	3.56241e-15	0.0975807	0.0119853	3.89872e-16	angptl1
1	1:178881702:T:C	178881702	C	0.102247	-0.298362	0.0105501	6.00566e-176	-0.337516	0.0108796	2.65613e-211	angptl1
1	1:178932055:A:G	178932055	G	0.343316	0.154244	0.00669366	1.71709e-117	0.153673	0.00750096	2.80288e-93	angptl1
9	9:126978827:T:C	126978827	C	0.0192044	0.187782	0.0226314	1.06406e-16	0.153667	0.0232026	3.52336e-11	angptl2
9	9:127137231:T:C	127137231	C	0.717717	-0.0582149	0.00692132	4.06691e-17	-0.0479993	0.00709619	1.34142e-11	angptl2
1	1:62597921:GAACTC:G	62597921	G	0.000632898	-2.2659	0.117991	3.42612e-82	-2.3666	0.118485	9.31057e-89	angptl3
1	1:62597996:CAACT:C	62597996	C	0.000171633	-2.2528	0.226496	2.61701e-23	-2.35748	0.226748	2.56084e-25	angptl3
1	1:62602293:T:C	62602293	C	0.00018236	-1.80308	0.219744	2.29889e-16	-1.88228	0.219909	1.13502e-17	angptl3
1	1:62602336:A:G	62602336	G	0.000117998	-2.14585	0.273065	3.89117e-15	-1.93372	0.273292	1.48743e-12	angptl3
1	1:62604032:G:A	62604032	A	7.50896e-05	-2.76502	0.342416	6.74592e-16	-2.87688	0.342663	4.63218e-17	angptl3
1	1:62604035:T:G	62604035	G	0.000343267	-2.2651	0.160134	2.00435e-45	-2.345	0.160489	2.37028e-48	angptl3
1	1:62604866:AGTTAATGTG:A	62604866	A	0.352734	-0.277692	0.00620536	0	-0.268337	0.00637677	0	angptl3
1	1:62621922:T:C	62621922	C	0.00105125	-1.44418	0.0916077	5.43166e-56	-1.30097	0.0919225	1.79196e-45	angptl3
1	1:62630804:A:C	62630804	C	0.00211324	-0.807234	0.0646811	9.57285e-36	-0.64581	0.0649091	2.53577e-23	angptl3
1	1:62671613:C:T	62671613	T	0.000193092	-1.5878	0.213488	1.0267e-13	-1.67285	0.213622	4.84422e-15	angptl3
1	1:62722000:CA:C	62722000	C	0.00819902	0.644386	0.0331109	2.33113e-84	0.541553	0.0333207	2.1355e-59	angptl3
19	19:8357398:T:C	8357398	C	0.000920574	0.977745	0.10469	9.68535e-21	0.939087	0.104943	3.60152e-19	angptl4
19	19:8364439:G:A	8364439	A	0.0193963	-0.360485	0.0230224	2.92914e-55	-0.557342	0.0235917	2.16113e-123	angptl4
19	19:8364556:GC:G	8364556	G	0.000139156	-1.98697	0.2691	1.5388e-13	-1.82622	0.269284	1.18731e-11	angptl4
19	19:8371103:T:G	8371103	G	0.000128452	-2.45773	0.280054	1.6952e-18	-2.66534	0.280328	1.94443e-21	angptl4
19	19:8371109:C:T	8371109	T	0.000353243	-1.92614	0.168924	4.06722e-30	-1.80853	0.169187	1.13965e-26	angptl4
19	19:8371489:C:T	8371489	T	0.0027189	-0.779539	0.0607994	1.24286e-37	-0.648049	0.0609926	2.27896e-26	angptl4
19	19:8373746:G:C	8373746	C	0.000203383	-2.29192	0.222608	7.36308e-25	-2.16374	0.222895	2.80271e-22	angptl4
19	19:8376895:C:T	8376895	T	0.514272	0.278086	0.00635622	0	0.205529	0.00844289	6.79264e-131	angptl4
19	19:8388319:C:A	8388319	A	0.304829	0.253612	0.00689153	1.81015e-296	0.144926	0.00921281	9.27785e-56	angptl4
1	1:11173757:G:A	11173757	A	0.237218	-0.369815	0.0073525	0	-0.390245	0.00759657	0	angptl7
1	1:11187963:C:T	11187963	T	0.0206963	0.374438	0.0219716	4.01415e-65	0.271674	0.0221078	1.04303e-34	angptl7
1	1:11189071:T:TA	11189071	TA	0.00031938	1.63542	0.174957	8.9698e-21	1.54727	0.175127	9.99877e-19	angptl7
1	1:11189746:T:C	11189746	C	0.000308734	2.22027	0.177884	9.4123e-36	2.52171	0.178297	2.05289e-45	angptl7
1	1:11190904:G:C	11190904	C	0.00815484	-2.16532	0.0346602	0	-2.25027	0.0362344	0	angptl7
1	1:11193631:C:T	11193631	T	0.00037261	-1.88768	0.161935	2.11302e-31	-1.98927	0.16218	1.38245e-34	angptl7
1	1:11193760:C:T	11193760	T	9.5814e-05	-2.03533	0.321925	2.57576e-10	-2.11096	0.322065	5.58434e-11	angptl7
1	1:11316178:C:T	11316178	T	0.000298228	-1.01578	0.181034	2.01172e-08	-1.14349	0.181104	2.71882e-10	angptl7
14	14:20684007:A:G	20684007	G	0.0165949	-0.119234	0.0242105	8.44087e-07	0.22695	0.0250119	1.1505e-19	ang
14	14:20684008:G:C	20684008	C	0.213416	-0.410934	0.00752294	0	-0.243887	0.00857818	8.34405e-178	ang
14	14:20684050:G:GT	20684050	GT	0.0107507	-0.302582	0.0300965	8.84571e-24	-0.204072	0.0302627	1.54771e-11	ang
14	14:20684874:G:C	20684874	C	0.0318332	0.173261	0.0175736	6.25683e-23	0.176357	0.0205769	1.02921e-17	ang
14	14:20688677:C:T	20688677	T	0.11678	0.665654	0.0096172	0	0.647523	0.0116226	0	ang
14	14:20690751:G:T	20690751	T	0.110263	0.600916	0.00984593	0	0.567681	0.0128377	0	ang
14	14:20693226:T:G	20693226	G	0.0581145	0.602356	0.0132098	0	0.165777	0.0164887	8.82117e-24	ang
14	14:20693652:TAC:T	20693652	T	0.000107615	-2.43828	0.297543	2.51188e-16	-2.09767	0.297859	1.8882e-12	ang
14	14:20693894:T:G	20693894	G	0.127796	0.279897	0.00926633	1.98701e-200	0.110887	0.0115452	7.64526e-22	ang
7	7:16644622:G:C	16644622	C	0.361449	0.0912374	0.00725603	2.9345e-36	0.0912374	0.00727083	4.05515e-36	ankmy2
22	22:37844361:G:C	37844361	C	0.0599305	0.13876	0.0133508	2.65752e-25	0.13876	0.0133665	3.01935e-25	ankrd54
15	15:89745861:MantaDEL:3674:0:0:0:0:0:SVLEN=-70	89745861	C	0.273737	-0.187767	0.00668306	1.09746e-173	-0.0906878	0.0079769	5.9807e-30	anpep
15	15:89785074:T:C	89785074	C	0.0577137	0.800742	0.0137428	0	0.837728	0.0154149	0	anpep
15	15:89785320:G:C	89785320	C	0.57629	-0.170497	0.0064974	9.10189e-152	-0.221842	0.00823961	1.154e-159	anpep
15	15:89801122:A:T	89801122	T	0.014561	-0.641037	0.0268146	2.63593e-126	-0.538839	0.0271826	1.88881e-87	anpep
15	15:89802104:G:A	89802104	A	0.0889829	-0.29367	0.0112687	1.0181e-149	-0.21754	0.0126785	5.46161e-66	anpep
15	15:89804613:C:T	89804613	T	0.000203435	-1.29325	0.22481	8.78628e-09	-1.43376	0.224978	1.85509e-10	anpep
15	15:89806311:CG:C	89806311	C	0.000224839	-2.89423	0.213913	1.04109e-41	-3.04156	0.214467	1.18479e-45	anpep
15	15:89806327:C:T	89806327	T	0.539606	0.0273301	0.00645094	2.26922e-05	0.100337	0.00720735	4.69313e-44	anpep
15	15:89818878:C:G	89818878	G	0.199364	-0.220466	0.0080347	9.33995e-166	-0.18284	0.00881761	1.64838e-95	anpep
15	15:89836400:C:A	89836400	A	0.719109	-0.250743	0.00713475	1.44019e-270	-0.157294	0.00791842	8.28169e-88	anpep
15	15:89869110:C:T	89869110	T	0.101309	0.0379591	0.011156	0.000667546	0.126243	0.0120408	1.01702e-25	anpep
4	4:168158880:G:A	168158880	A	0.597519	0.0411681	0.00651903	2.70047e-10	0.0411681	0.00652182	2.74811e-10	anxa10
10	10:80190484:A:ATT	80190484	ATT	0.400797	-0.0547376	0.00655756	6.98701e-17	-0.0547376	0.00656243	7.36285e-17	anxa11
9	9:73151496:G:T	73151496	T	0.135991	0.0670459	0.0100523	2.56314e-11	0.0670459	0.0100579	2.62904e-11	anxa1
15	15:60382473:C:T	60382473	T	0.266842	-0.1476	0.00789087	4.49367e-78	-0.0592286	0.00828534	8.76684e-13	anxa2
15	15:60395052:C:T	60395052	T	0.0433328	0.674124	0.0172376	0	0.200642	0.020182	2.74246e-23	anxa2
15	15:60396980:T:A	60396980	A	0.601742	-0.462802	0.00715862	0	-0.172611	0.0117828	1.35832e-48	anxa2
15	15:60397195:C:G	60397195	G	0.000117154	2.05526	0.292311	2.04951e-12	1.93693	0.29257	3.58263e-11	anxa2
15	15:60399873:CA:C	60399873	C	0.0904559	0.287037	0.0121757	7.02749e-123	0.298535	0.015452	3.63677e-83	anxa2
15	15:60433140:C:T	60433140	T	0.124322	0.108878	0.0106064	1.00994e-24	0.132388	0.0133044	2.50586e-23	anxa2
15	15:60488062:C:T	60488062	T	0.140908	0.64671	0.0100886	0	0.507772	0.0159071	1.3617e-223	anxa2
4	4:78545400:A:G	78545400	G	0.637597	-0.0911012	0.00658036	1.37506e-43	-0.1015	0.0068128	3.37234e-50	anxa3
4	4:78579081:G:A	78579081	A	0.00170539	-1.22177	0.0767715	5.03721e-57	-1.22843	0.0774391	1.14014e-56	anxa3
4	4:78601531:C:T	78601531	T	0.000469053	-1.34639	0.146173	3.23296e-20	-1.41543	0.146354	3.99479e-22	anxa3
4	4:78609126:G:T	78609126	T	0.128152	-0.0388572	0.00945747	3.98021e-05	-0.063973	0.00979301	6.46756e-11	anxa3
4	4:78609434:C:A	78609434	A	0.0315924	-0.18597	0.0180636	7.39963e-25	-0.170637	0.0182025	6.95888e-21	anxa3
2	2:69791140:A:C	69791140	C	0.204159	0.0577126	0.00792515	3.28397e-13	0.0577126	0.00792958	3.38452e-13	anxa4
4	4:121647825:C:A	121647825	A	0.0686573	0.122357	0.0129241	2.87028e-21	0.0954991	0.0131229	3.4059e-13	anxa5
4	4:121670198:T:C	121670198	C	0.290931	-0.107161	0.0072038	4.7456e-50	-0.0970465	0.00733451	5.77289e-40	anxa5
4	4:121673919:T:C	121673919	C	0.0043403	0.614965	0.0518867	2.0993e-32	0.593294	0.052015	3.89304e-30	anxa5
4	4:121681108:T:C	121681108	C	0.000397237	1.04732	0.16404	1.71913e-10	1.14588	0.164224	3.00376e-12	anxa5
7	7:150760220:T:C	150760220	C	0.636214	-0.0860219	0.00683696	2.65588e-36	-0.0833702	0.00687308	7.32749e-34	aoc1
7	7:150826456:A:G	150826456	G	0.456967	0.0474137	0.00659309	6.41194e-13	0.177563	0.0077095	2.24102e-117	aoc1
7	7:150857465:C:T	150857465	T	0.0803413	0.504103	0.0120137	0	0.434023	0.0137933	2.52398e-217	aoc1
7	7:150860577:C:G	150860577	G	0.296024	0.182557	0.00715441	1.28632e-143	0.167862	0.00912732	1.5453e-75	aoc1
7	7:150883155:C:T	150883155	T	0.00168464	1.25054	0.0801505	7.01104e-55	0.678434	0.0814816	8.34609e-17	aoc1
17	17:42435746:MantaDEL:6764:0:0:0:0:0:SVLEN=-60	42435746	T	0.650226	0.116133	0.00486326	4.98311e-126	0.0359901	0.00500368	6.35041e-13	aoc3
17	17:42652697:C:A	42652697	A	0.0117811	-0.63033	0.0285922	1.05455e-107	-0.323313	0.0326707	4.32802e-23	aoc3
17	17:42689052:C:T	42689052	T	0.052846	-0.786798	0.0137774	0	-0.424879	0.0242481	9.70212e-69	aoc3
17	17:42741401:G:A	42741401	A	0.0354165	-0.728394	0.0166573	0	-0.398591	0.025318	7.62445e-56	aoc3
17	17:42843457:G:A	42843457	A	0.00940734	-1.15776	0.0319961	1.07078e-286	-1.25542	0.0325069	0	aoc3
17	17:42846889:C:A	42846889	A	0.0126147	-0.790003	0.0276513	1.57675e-179	-0.525552	0.0341824	2.411e-53	aoc3
17	17:42851031:CT:C	42851031	C	0.0832282	0.300249	0.0111652	2.76103e-159	0.172453	0.0114374	2.25984e-51	aoc3
17	17:42851707:C:T	42851707	T	6.41396e-05	-2.81959	0.384748	2.32904e-13	-2.95533	0.38501	1.64141e-14	aoc3
17	17:42851946:CA:C	42851946	C	0.000203109	-2.53861	0.216157	7.55564e-32	-2.64172	0.216497	3.02763e-34	aoc3
17	17:42852002:CAG:C	42852002	C	7.48295e-05	-2.62891	0.356077	1.54783e-13	-2.60273	0.356303	2.77608e-13	aoc3
17	17:42852020:G:A	42852020	A	0.000310015	-2.61687	0.174997	1.47111e-50	-2.68707	0.175426	5.85013e-53	aoc3
17	17:42852308:G:A	42852308	A	0.000106899	-2.65094	0.297975	5.7626e-19	-2.755	0.29825	2.52999e-20	aoc3
17	17:42852400:C:G	42852400	G	0.000128279	-1.92082	0.271999	1.64284e-12	-2.00666	0.272353	1.73412e-13	aoc3
17	17:42852620:G:A	42852620	A	0.109806	-0.861622	0.00985985	0	-0.384937	0.0233751	6.24756e-61	aoc3
17	17:42852665:G:A	42852665	A	6.41396e-05	-2.62649	0.384753	8.70528e-12	-2.796	0.384965	3.78577e-13	aoc3
17	17:42852759:CTA:C	42852759	C	9.62094e-05	-2.26178	0.314025	5.90978e-13	-2.38185	0.314286	3.49275e-14	aoc3
17	17:42852839:TC:T	42852839	T	6.41396e-05	-2.81602	0.384663	2.46597e-13	-2.50057	0.384942	8.25078e-11	aoc3
17	17:42862892:G:A	42862892	A	0.000117594	-2.68915	0.284126	2.94577e-21	-2.88107	0.284419	4.08036e-24	aoc3
17	17:42895886:T:C	42895886	C	0.136278	-0.489758	0.00898102	0	-0.100624	0.0117061	8.26015e-18	aoc3
14	14:23561615:A:AT	23561615	AT	0.00147992	-0.901272	0.0893667	6.43005e-24	-0.931735	0.089506	2.23801e-25	ap1g2
14	14:23563818:G:A	23563818	A	0.147803	-0.111397	0.00965073	8.02155e-31	-0.144888	0.00977473	1.04525e-49	ap1g2
14	14:23564045:C:T	23564045	T	0.00122912	-0.905193	0.0980506	2.65882e-20	-0.94578	0.098175	5.76631e-22	ap1g2
14	14:23565807:C:T	23565807	T	0.0101588	0.442196	0.0341549	2.45015e-38	0.382814	0.0342926	6.17607e-29	ap1g2
14	14:23565838:G:A	23565838	A	0.00227005	-0.695011	0.0722248	6.40097e-22	-0.73131	0.0723377	5.00554e-24	ap1g2
14	14:23565870:C:T	23565870	T	0.0128929	-0.538814	0.0304326	3.82604e-70	-0.586688	0.030628	8.75089e-82	ap1g2
14	14:23567689:G:GCAGCGGCAGCGGCAGCGA	23567689	GCAGCGGCAGCGGCAGCGA	0.0872652	-0.21073	0.0122001	7.53819e-67	-0.241381	0.0123724	9.09748e-85	ap1g2
5	5:78044022:G:A	78044022	A	0.30598	-0.0518268	0.00746959	3.96642e-12	-0.0518268	0.007474	4.08306e-12	ap3b1
10	10:26365558:CA:C	26365558	C	0.0530414	0.0948769	0.0141412	1.95622e-11	0.113625	0.0145165	4.98352e-15	apbb1ip
10	10:26438707:G:C	26438707	C	0.600121	-0.2146	0.00645983	5.41219e-242	-0.181479	0.00764589	1.54966e-124	apbb1ip
10	10:26455691:C:CT	26455691	CT	0.270275	-0.191233	0.00713287	2.46354e-158	-0.0858913	0.00842902	2.19891e-24	apbb1ip
1	1:159137210:G:A	159137210	A	0.000150845	-2.02006	0.26406	2.00973e-14	-2.01121	0.264264	2.72832e-14	apcs
1	1:159438429:C:T	159438429	T	0.00032683	-1.79524	0.179331	1.36695e-23	-1.81156	0.179566	6.20622e-24	apcs
1	1:159568451:G:A	159568451	A	0.0925204	0.0780126	0.0111879	3.10376e-12	0.0859601	0.0112879	2.63237e-14	apcs
1	1:159587594:G:A	159587594	A	0.0147832	-0.269668	0.026814	8.5579e-24	-0.253832	0.0269044	3.92629e-21	apcs
1	1:159588242:TCTC:T	159588242	T	0.000138274	-1.99154	0.275741	5.10396e-13	-2.07086	0.276079	6.33416e-14	apcs
1	1:159588513:T:TG	159588513	TG	0.000691372	-1.82438	0.123386	1.80476e-49	-1.81515	0.123733	1.00535e-48	apcs
1	1:159588882:G:T	159588882	T	0.0994947	0.230408	0.0108874	2.10299e-99	0.220697	0.0110334	5.21995e-89	apcs
1	1:159593911:T:G	159593911	G	0.0230164	-0.554712	0.0216449	7.46929e-145	-0.535255	0.0218813	3.76727e-132	apcs
14	14:20455958:A:C	20455958	C	0.000523292	-1.10283	0.135723	4.45177e-16	-0.974009	0.135905	7.67446e-13	apex1
14	14:20456995:T:G	20456995	G	0.479782	-0.391989	0.0061845	0	-0.381165	0.0065935	0	apex1
14	14:20457422:C:CT	20457422	CT	0.000437856	-2.09092	0.148305	3.86376e-45	-1.96581	0.14869	6.65038e-40	apex1
14	14:20472356:C:T	20472356	T	0.175193	0.15059	0.00815686	4.1944e-76	0.0581577	0.00834798	3.24508e-12	apex1
14	14:20488285:T:C	20488285	C	0.640288	-0.059683	0.0064747	3.03035e-20	-0.0649243	0.00648284	1.31222e-23	apex1
11	11:116830638:G:A	116830638	A	0.0020932	0.574848	0.0711029	6.23003e-16	0.534179	0.0712979	6.77195e-14	apoa1
11	11:116840425:C:T	116840425	T	0.647945	-0.0659844	0.00681992	3.84169e-22	-0.0627996	0.00684108	4.31991e-20	apoa1
1	1:161223893:G:A	161223893	A	0.618751	0.0647312	0.00689199	5.87395e-21	0.0647312	0.00689949	6.47185e-21	apoa2
11	11:116820795:GGACA:G	116820795	G	0.548756	0.14315	0.00695419	3.76265e-94	0.168187	0.00730605	2.92516e-117	apoa4
11	11:116820918:C:A	116820918	A	0.0920656	-0.0780745	0.0119683	6.87124e-11	-0.162488	0.0124951	1.15974e-38	apoa4
11	11:116821677:G:T	116821677	T	0.00286576	-0.512509	0.0646852	2.31612e-15	-0.440887	0.0648401	1.04905e-11	apoa4
11	11:116821842:G:T	116821842	T	0.000199357	-2.31312	0.244505	3.06709e-21	-2.39197	0.244797	1.49607e-22	apoa4
16	16:28326222:C:CT	28326222	CT	0.125889	-0.605333	0.0106803	0	-0.227087	0.014114	3.02268e-58	apobr
16	16:28328801:G:T	28328801	T	0.0161253	-0.639283	0.0280546	6.15583e-115	-0.302204	0.0300025	7.30124e-24	apobr
16	16:28337899:G:GTGAT	28337899	GTGAT	0.00602828	-0.638667	0.0457487	2.72166e-44	-0.325853	0.0467275	3.09225e-12	apobr
16	16:28342859:MantaINS:146758:0:0:0:0:1:SVLEN=63	28342859	GAGATTATCATCCACTGAGGGTGGAAGAGGAGAGGGTGGAAGCGGGACAAAGAGACATTCCTTC	0.102092	-0.539196	0.00927541	0	-0.157511	0.00999588	6.09203e-56	apobr
16	16:28371471:C:T	28371471	T	0.278676	-1.0459	0.0104492	0	-0.283365	0.0160593	1.1133e-69	apobr
16	16:28493156:C:T	28493156	T	0.00197395	0.397553	0.079721	6.13863e-07	0.719796	0.0804478	3.64071e-19	apobr
16	16:28496069:GGGAGGCTGGGACAGCCTCAGGAGGGGA:G	28496069	G	0.000693446	-0.645619	0.134299	1.52963e-06	-1.07859	0.134587	1.10958e-15	apobr
16	16:28501815:CCACA:C	28501815	C	0.0132159	-0.653782	0.0309052	2.51188e-99	-0.332531	0.0321123	3.96082e-25	apobr
16	16:28512732:G:C	28512732	C	0.00311467	-0.609722	0.0632204	5.19205e-22	-1.24645	0.0646517	7.99384e-83	apobr
16	16:28555612:A:G	28555612	G	0.108204	0.538421	0.0113596	0	0.351204	0.0186136	2.08773e-79	apobr
16	16:28556433:C:T	28556433	T	0.069244	-0.705992	0.0138831	0	-0.226188	0.0166347	4.15284e-42	apobr
16	16:28562942:A:T	28562942	T	0.00193884	0.477176	0.0809829	3.80844e-09	0.94582	0.0812852	2.70971e-31	apobr
16	16:28566610:T:C	28566610	C	0.351288	0.715819	0.00742019	0	0.319768	0.0168984	7.36932e-80	apobr
16	16:28569652:A:G	28569652	G	0.00430681	0.544681	0.0540442	6.88128e-24	0.878831	0.0551007	2.87008e-57	apobr
16	16:28583390:C:T	28583390	T	0.124962	0.462301	0.0106873	0	0.358134	0.0179072	5.57016e-89	apobr
16	16:28603151:A:G	28603151	G	0.461907	0.805919	0.00806086	0	0.142023	0.0132519	8.45384e-27	apobr
16	16:28605936:G:C	28605936	C	0.0356204	0.433724	0.0184835	9.19013e-122	0.224196	0.0214575	1.49031e-25	apobr
16	16:28623572:T:A	28623572	A	0.0481538	-0.706766	0.0164738	0	-0.29764	0.0197247	1.89374e-51	apobr
16	16:28633813:T:C	28633813	C	0.0239206	-0.552635	0.0230528	5.37454e-127	-0.265848	0.0247265	5.82797e-27	apobr
16	16:28634806:G:A	28634806	A	0.0604122	-0.708318	0.0147631	0	-0.323538	0.0183763	2.20534e-69	apobr
16	16:28639701:C:G	28639701	G	0.892212	-0.48439	0.0113568	0	-0.273116	0.0161154	2.00533e-64	apobr
16	16:28640486:TC:T	28640486	T	0.0360082	-0.68556	0.0190137	1.1064e-284	-0.302837	0.0219162	1.98589e-43	apobr
16	16:28817061:G:A	28817061	A	0.0260951	0.504538	0.0221694	1.18744e-114	0.200101	0.0270324	1.33874e-13	apobr
16	16:28860645:T:C	28860645	C	0.240035	0.553928	0.00826239	0	0.333211	0.0168625	6.51991e-87	apobr
16	16:28888090:C:T	28888090	T	0.317953	0.529563	0.00761279	0	0.166389	0.0157334	3.87221e-26	apobr
16	16:28905054:C:T	28905054	T	0.00342229	0.411124	0.0605535	1.12574e-11	0.429542	0.0621557	4.82108e-12	apobr
16	16:28905977:G:A	28905977	A	0.0188931	-0.704967	0.0259957	5.94277e-162	-0.415044	0.0298619	6.44142e-44	apobr
16	16:28916987:CA:C	28916987	C	0.179444	0.542029	0.00920644	0	0.236196	0.0162523	7.48133e-48	apobr
19	19:44908822:C:T	44908822	T	0.0821931	0.242563	0.0118987	2.24116e-92	0.200762	0.0120076	9.4428e-63	apoc1
19	19:44913795:MantaDEL:75713:0:1:0:0:0:SVLEN=-12556	44913795	<DEL>	9.98652e-05	-2.57042	0.330775	7.79294e-15	-2.78163	0.331043	4.36682e-17	apoc1
19	19:44918692:G:C	44918692	C	0.00199517	-0.986832	0.0748428	1.06492e-39	-1.12952	0.0750846	3.82309e-51	apoc1
19	19:44919304:T:G	44919304	G	0.0412453	-0.183434	0.0165841	1.9428e-28	-0.148341	0.0166481	5.08483e-19	apoc1
19	19:44926993:G:A	44926993	A	0.0112723	0.0358284	0.0313461	0.253041	0.221719	0.0315564	2.12349e-12	apoc1
19	19:44927023:C:G	44927023	G	0.532736	0.34835	0.00660546	0	0.350158	0.00690642	0	apoc1
3	3:195566320:A:G	195566320	G	0.329473	0.146937	0.00739725	8.38409e-88	0.0711565	0.00830884	1.09068e-17	apod
3	3:195568790:C:T	195568790	T	0.713225	0.14868	0.00853261	5.33882e-68	0.075335	0.00959654	4.15269e-15	apod
3	3:195572021:T:C	195572021	C	0.0313667	-0.552933	0.0199942	2.45229e-168	-0.515205	0.0205967	4.30412e-138	apod
3	3:195579418:A:G	195579418	G	0.00516904	-1.25264	0.0484039	1.15074e-147	-1.22606	0.049081	1.00156e-137	apod
3	3:195592081:G:T	195592081	T	0.00460787	-0.536133	0.0513954	1.77986e-25	-0.468209	0.0520148	2.22759e-19	apod
3	3:195862919:C:T	195862919	T	0.18306	-0.0946606	0.00901552	8.662e-26	-0.0983914	0.00947268	2.84568e-25	apod
19	19:44826181:G:A	44826181	A	0.0590859	0.223301	0.0146519	1.90663e-52	0.164123	0.0171028	8.28793e-22	apoe
19	19:44857705:G:GTT	44857705	GTT	0.32337	0.133989	0.0073674	6.57337e-74	0.0620809	0.00785144	2.63768e-15	apoe
19	19:44895376:G:C	44895376	C	0.175721	0.275749	0.00906615	3.45554e-203	0.353029	0.0162196	4.90845e-105	apoe
19	19:44903416:G:A	44903416	A	0.296663	-0.461205	0.00750787	0	-0.376517	0.0157045	5.05121e-127	apoe
19	19:44907187:G:A	44907187	A	0.392319	0.244146	0.00704959	8.1511e-263	0.136353	0.0108093	1.75826e-36	apoe
19	19:44908684:T:C	44908684	C	0.161475	-1.01462	0.00926812	0	-0.314743	0.0193416	1.5372e-59	apoe
19	19:44908822:C:T	44908822	T	0.0821995	0.758135	0.0124434	0	0.726902	0.0157334	0	apoe
19	19:44917843:G:A	44917843	A	0.416873	0.239625	0.00697905	2.36646e-258	0.130401	0.00985212	5.44932e-40	apoe
19	19:44921918:T:G	44921918	G	0.620337	-0.0788747	0.00710361	1.2067e-28	-0.200616	0.0124589	2.46344e-58	apoe
19	19:44927023:C:G	44927023	G	0.532811	0.276251	0.00690968	0	0.227411	0.00911479	2.15063e-137	apoe
19	19:44935906:C:G	44935906	G	0.254736	-0.29127	0.0079432	2.27068e-294	-0.229708	0.00872549	9.65749e-153	apoe
19	19:44942249:A:G	44942249	G	0.035684	0.0236773	0.0186092	0.203251	-0.171253	0.0216547	2.60814e-15	apoe
12	12:56343618:A:C	56343618	C	0.0389094	-0.126199	0.0174322	4.50611e-13	-0.150929	0.0174694	5.638e-18	apof
12	12:56360587:TTA:T	56360587	T	0.0690046	-0.354808	0.0132885	4.65921e-157	-0.339758	0.0135046	1.13695e-139	apof
12	12:56361274:A:G	56361274	G	0.00102224	-1.88384	0.106084	1.49458e-70	-1.59929	0.10712	2.10843e-50	apof
12	12:56361527:TCAG:T	56361527	T	0.000162062	-1.88782	0.265039	1.05756e-12	-1.90075	0.265208	7.66486e-13	apof
12	12:56361963:AG:A	56361963	A	0.000162062	-2.25349	0.264977	1.82421e-17	-2.26375	0.265216	1.39567e-17	apof
17	17:65952301:AGAAGAT:A	65952301	A	0.000107345	2.22864	0.311357	8.1965e-13	2.08804	0.311552	2.05518e-11	apoh
17	17:66214462:A:C	66214462	C	0.0304852	-1.47361	0.0187421	0	-1.47453	0.0203747	0	apoh
17	17:66216844:G:A	66216844	A	0.000107342	2.65073	0.311863	1.90144e-17	2.6738	0.312125	1.06729e-17	apoh
17	17:66220697:C:T	66220697	T	0.0720167	-0.60055	0.0129641	0	-0.690159	0.0149063	0	apoh
17	17:66227067:A:G	66227067	G	0.0447497	0.494728	0.0156863	2.54907e-218	0.420956	0.0161562	1.16791e-149	apoh
17	17:66246011:G:A	66246011	A	0.0137557	-0.150354	0.0277175	5.8112e-08	0.441963	0.0304356	8.88917e-48	apoh
17	17:66292802:A:T	66292802	T	0.00349139	-0.480101	0.0550489	2.74892e-18	-0.539066	0.0552607	1.7565e-22	apoh
17	17:66322639:G:GT	66322639	GT	0.366602	0.140311	0.00669436	1.53422e-97	0.0557209	0.00704692	2.63384e-15	apoh
22	22:36253920:C:T	36253920	T	0.111349	-0.255979	0.00997921	4.09665e-145	-0.221502	0.0103519	1.42049e-101	apol1
22	22:36264796:G:A	36264796	A	0.812601	-0.316454	0.00805509	0	-0.27536	0.00855184	1.82498e-227	apol1
22	22:36265308:C:T	36265308	T	0.0015334	0.748436	0.0804728	1.39808e-20	0.757037	0.0806259	6.02862e-21	apol1
22	22:36268069:C:T	36268069	T	0.180494	-0.112879	0.00817428	2.24792e-43	-0.0802178	0.00854326	6.02304e-21	apol1
6	6:30904570:T:C	30904570	C	7.60242e-05	-2.73932	0.364625	5.7918e-14	-2.74183	0.364863	5.70441e-14	apom
6	6:31612730:A:G	31612730	G	0.350139	-0.0392225	0.00662871	3.2774e-09	-0.0668399	0.00676283	4.91309e-23	apom
6	6:31655873:G:A	31655873	A	0.000149919	-1.73712	0.257841	1.61495e-11	-1.77471	0.257997	6.03515e-12	apom
6	6:31656508:G:A	31656508	A	6.42508e-05	-2.61	0.393924	3.45739e-11	-2.68061	0.39415	1.03906e-11	apom
6	6:31656517:G:C	31656517	C	5.35424e-05	-2.89398	0.431352	1.9584e-11	-2.91864	0.43158	1.35462e-11	apom
6	6:31670401:A:C	31670401	C	0.0305318	-0.755212	0.0183501	0	-0.768615	0.0189578	0	apom
6	6:31799020:A:C	31799020	C	7.92716e-05	-2.5126	0.364563	5.49796e-12	-2.55571	0.364798	2.45532e-12	apom
6	6:32461376:A:AT	32461376	AT	0.286315	0.0925405	0.00701758	1.04317e-39	0.0579557	0.00713666	4.62985e-16	apom
12	12:105105691:G:GTT	105105691	GTT	0.282392	0.143975	0.00768363	2.43085e-78	0.13826	0.00774261	2.54632e-71	appl2
12	12:105126291:G:T	105126291	T	0.0168577	-0.288233	0.026715	3.8722e-27	-0.250306	0.0268383	1.09479e-20	appl2
21	21:25965946:T:G	25965946	G	0.353164	-0.040693	0.0066542	9.63237e-10	-0.0486325	0.00669803	3.85066e-13	app
21	21:26131210:C:A	26131210	A	0.654634	-0.0666883	0.00669006	2.0986e-23	-0.0721081	0.00673864	1.01021e-26	app
16	16:88802828:C:T	88802828	T	0.0108221	-0.315066	0.03217	1.1973e-22	-0.308627	0.0324273	1.77355e-21	aprt
16	16:88806909:C:G	88806909	G	0.000119197	-2.14476	0.29008	1.42815e-13	-1.8832	0.291811	1.09292e-10	aprt
16	16:88810067:T:TA	88810067	TA	0.000205886	-2.1483	0.220648	2.11055e-22	-2.16628	0.220881	1.04612e-22	aprt
16	16:88810094:C:T	88810094	T	0.000162542	-2.13831	0.248356	7.31509e-18	-2.16768	0.24856	2.75878e-18	aprt
16	16:88810478:C:T	88810478	T	0.00117033	-0.764452	0.0926352	1.55395e-16	-0.777257	0.0927178	5.15797e-17	aprt
16	16:88811577:G:C	88811577	C	0.000205886	-1.90624	0.220711	5.7802e-18	-1.94004	0.220896	1.59755e-18	aprt
16	16:88811972:G:A	88811972	A	0.0066317	-0.426244	0.0390146	8.7306e-28	-0.439534	0.0391127	2.66492e-29	aprt
16	16:88812501:T:C	88812501	C	0.240251	-0.0533452	0.00740578	5.88223e-13	-0.0580733	0.00746617	7.35694e-15	aprt
16	16:88816156:G:A	88816156	A	0.0298229	0.144477	0.0185154	6.0418e-15	0.121078	0.0186338	8.15292e-11	aprt
4	4:74444723:T:TAA	74444723	TAA	0.689743	-0.168456	0.00697978	1.07686e-128	-0.188769	0.0075901	1.55655e-136	areg
4	4:74444959:C:T	74444959	T	0.0213645	-0.159154	0.0223357	1.03671e-12	-0.170421	0.0234044	3.29909e-13	areg
4	4:74459930:T:G	74459930	G	0.215739	0.0295581	0.00781329	0.000154916	0.149975	0.00907301	2.23944e-61	areg
4	4:74554070:A:G	74554070	G	0.270509	-0.0833808	0.00725962	1.55922e-30	-0.0725598	0.00815925	5.95036e-19	areg
4	4:152779978:C:T	152779978	T	0.402774	0.161233	0.00703426	2.86234e-116	0.161233	0.00708069	8.93047e-115	arfip1
6	6:130863774:C:T	130863774	T	0.277032	0.023102	0.00699507	0.000957889	0.0499133	0.00706038	1.555e-12	arg1
6	6:131570699:T:C	131570699	C	0.309327	-0.123398	0.00674999	1.16801e-74	-0.0852025	0.0085097	1.34445e-23	arg1
6	6:131573218:C:T	131573218	T	0.0192486	0.519504	0.0227379	1.54773e-115	0.55577	0.0239401	3.21023e-119	arg1
6	6:131576138:C:T	131576138	T	0.166274	-0.229908	0.00838871	2.27345e-165	-0.165255	0.0104936	7.05914e-56	arg1
14	14:67622703:G:A	67622703	A	0.142259	0.0757189	0.0100478	4.85095e-14	0.0722224	0.0100614	7.06504e-13	arg2
14	14:67661078:G:T	67661078	T	0.000125723	2.25434	0.312662	5.58902e-13	2.24674	0.312863	6.90917e-13	arg2
14	14:67665367:G:C	67665367	C	0.00924834	-0.361224	0.0366799	6.99149e-23	-0.351156	0.0367483	1.22712e-21	arg2
2	2:68769536:A:G	68769536	G	0.75958	0.109206	0.00757109	3.65111e-47	0.13392	0.00801088	9.8067e-63	arhgap25
2	2:68775149:C:G	68775149	G	0.314353	-0.0314624	0.00697718	6.5033e-06	-0.0709279	0.00736716	6.11548e-22	arhgap25
19	19:1083557:A:G	1083557	G	0.44852	-0.0693545	0.00695995	2.17314e-23	-0.0693545	0.00696877	2.46698e-23	arhgap45
8	8:1150618:G:A	1150618	A	0.53379	0.0565858	0.00685986	1.59956e-16	0.0536291	0.00686875	5.82433e-15	arhgef10
8	8:1817732:G:A	1817732	A	0.102858	-0.243823	0.0112836	1.49044e-103	-0.238735	0.0114411	1.0818e-96	arhgef10
8	8:1828146:C:T	1828146	T	0.0444497	0.0886951	0.0166252	9.55554e-08	0.17761	0.017314	1.08726e-24	arhgef10
8	8:1829584:C:T	1829584	T	0.230918	0.250064	0.00813252	1.27472e-207	0.28001	0.00845725	2.21881e-240	arhgef10
8	8:1854102:A:T	1854102	T	0.706397	0.189136	0.00749903	2.33374e-140	0.0858603	0.00829058	3.91557e-25	arhgef10
8	8:1855031:T:C	1855031	C	0.0101653	0.107469	0.0341553	0.00165248	-0.306821	0.0350917	2.26211e-18	arhgef10
8	8:1863757:A:G	1863757	G	0.243273	0.313989	0.00799388	0	0.307258	0.00901142	8.32025e-255	arhgef10
8	8:1894925:T:C	1894925	C	0.368861	0.117616	0.0070959	1.05303e-61	0.0607916	0.00766386	2.15215e-15	arhgef10
8	8:2129084:G:A	2129084	A	0.455073	0.0599383	0.00689165	3.40069e-18	0.0604472	0.00690215	1.99213e-18	arhgef10
7	7:144070445:A:C	144070445	C	0.00655213	-0.143804	0.0439089	0.00105642	-0.351478	0.0444236	2.53343e-15	arhgef5
7	7:144122412:C:CAA	144122412	CAA	0.315388	0.205482	0.00763346	1.33074e-159	0.118382	0.00830048	3.77215e-46	arhgef5
7	7:144174485:T:C	144174485	C	0.210175	-0.507882	0.00870372	0	-0.291734	0.0108208	4.29738e-160	arhgef5
7	7:144255150:C:T	144255150	T	0.729665	-0.24725	0.00966167	1.93059e-144	-0.0747422	0.0106102	1.86277e-12	arhgef5
7	7:144377836:G:A	144377836	A	0.257056	0.32766	0.00808837	0	0.0794359	0.00997777	1.70252e-15	arhgef5
7	7:144381975:CAAAAA:C	144381975	C	0.444991	-0.460281	0.00714286	0	-0.331675	0.00941407	6.50652e-272	arhgef5
16	16:57249818:G:A	57249818	A	0.0353186	-0.731096	0.0189098	0	-0.731096	0.0192808	0	arl2bp
22	22:50540220:C:G	50540220	G	0.0665799	-0.112425	0.0126673	6.9799e-19	-0.185007	0.0159451	3.98836e-31	arsa
22	22:50565741:G:A	50565741	A	0.0846413	0.111134	0.0113883	1.69459e-22	0.0998039	0.0120807	1.43923e-16	arsa
22	22:50616803:T:G	50616803	G	0.00420349	1.75738	0.0485803	1.51939e-286	1.79048	0.0501319	2.28592e-279	arsa
22	22:50624290:C:T	50624290	T	0.485054	0.256672	0.00633273	0	0.189393	0.00730746	4.19801e-148	arsa
22	22:50625049:T:C	50625049	C	0.0789034	-0.259611	0.0118426	1.60998e-106	-0.742081	0.0242909	5.69161e-205	arsa
22	22:50625234:G:A	50625234	A	9.69222e-05	2.35277	0.320171	2.00474e-13	2.59883	0.320427	5.04014e-16	arsa
22	22:50625741:G:A	50625741	A	0.0449129	1.49638	0.0151299	0	0.764549	0.0276302	1.57078e-168	arsa
22	22:50626033:T:A	50626033	A	8.58738e-05	-2.22636	0.339525	5.47986e-11	-2.34022	0.339702	5.61656e-12	arsa
22	22:50626487:G:A	50626487	A	0.159546	0.288046	0.00859443	2.87281e-246	0.411733	0.0199133	5.66534e-95	arsa
22	22:50626509:C:T	50626509	T	0.00110562	-1.85955	0.0947402	8.9353e-86	-1.74705	0.095717	1.987e-74	arsa
22	22:50626933:C:A	50626933	A	0.0830077	-0.173512	0.0114229	4.12939e-52	-0.171508	0.0120915	1.14722e-45	arsa
22	22:50632343:T:TA	50632343	TA	0.150666	0.324015	0.00878614	1.04219e-297	0.254156	0.0181576	1.62036e-44	arsa
22	22:50634656:C:T	50634656	T	0.018538	-0.0653212	0.0232321	0.00492837	-0.180482	0.0284114	2.11892e-10	arsa
22	22:50683647:C:G	50683647	G	0.035472	-0.172869	0.0174169	3.22936e-23	-0.234421	0.022646	4.1191e-25	arsa
5	5:78458174:C:T	78458174	T	0.254768	-0.0779821	0.00738035	4.27561e-26	-0.0786395	0.00740651	2.46765e-26	arsb
5	5:78780665:A:T	78780665	T	0.000701005	-0.737995	0.121415	1.21475e-09	-0.862182	0.121543	1.30627e-12	arsb
5	5:78796578:C:T	78796578	T	0.000248053	-1.56737	0.203986	1.54542e-14	-1.55278	0.20427	2.92473e-14	arsb
5	5:78805368:G:A	78805368	A	0.121126	-0.135299	0.00986651	8.49282e-43	-0.171677	0.0100343	1.27185e-65	arsb
5	5:78839391:T:G	78839391	G	6.47082e-05	-2.64803	0.39939	3.35264e-11	-2.72112	0.399648	9.84216e-12	arsb
5	5:78839418:C:T	78839418	T	0.0632132	-0.098407	0.0132212	9.83335e-14	-0.219009	0.0141758	7.59363e-54	arsb
5	5:78885754:T:C	78885754	C	0.0731757	-0.308777	0.0123474	5.07275e-138	-0.167992	0.013236	6.54974e-37	arsb
5	5:78901595:T:TA	78901595	TA	0.445115	-0.300703	0.00648842	0	-0.289548	0.00748286	0	arsb
5	5:78964477:T:C	78964477	C	0.000215694	-1.66922	0.218751	2.33509e-14	-1.7386	0.218982	2.0305e-15	arsb
5	5:78972371:C:T	78972371	T	0.263746	0.119478	0.00727908	1.52144e-60	0.0635159	0.0079738	1.6446e-15	arsb
5	5:78981903:MantaDEL:82765:0:0:0:0:0:SVLEN=-319	78981903	T	0.611417	-0.163223	0.00649647	2.66024e-139	-0.200314	0.00812461	3.23433e-134	arsb
5	5:78984774:C:A	78984774	A	0.182193	0.079314	0.00834546	2.02271e-21	-0.152381	0.0109049	2.25674e-44	arsb
5	5:78987920:C:T	78987920	T	0.000862776	-1.02676	0.109444	6.49781e-21	-1.02356	0.109691	1.04577e-20	arsb
4	4:76067447:GCAAA:G	76067447	G	0.128569	-0.278078	0.00868868	9.40073e-225	-0.182187	0.00904773	3.55373e-90	art3
4	4:76078448:T:C	76078448	C	0.00341016	0.333758	0.0500097	2.49152e-11	0.42327	0.0501285	3.07465e-17	art3
4	4:76078764:G:C	76078764	C	0.000620029	-2.20221	0.117274	1.13595e-78	-2.09985	0.117776	4.19353e-71	art3
4	4:76078866:G:T	76078866	T	0.850763	-0.273127	0.00816748	3.50294e-245	-0.196442	0.00917237	9.33753e-102	art3
4	4:76078869:G:A	76078869	A	0.0529456	0.258447	0.0130631	4.04833e-87	0.18646	0.0140202	2.33532e-40	art3
4	4:76078949:C:T	76078949	T	0.0325136	0.264009	0.0164797	9.22708e-58	0.188592	0.0172975	1.11738e-27	art3
4	4:76079409:G:C	76079409	C	0.0134288	0.0884279	0.0253433	0.000484464	0.175955	0.0255386	5.58806e-12	art3
4	4:76098993:T:C	76098993	C	0.000149659	-1.78274	0.238623	7.96192e-14	-1.53002	0.238873	1.50204e-10	art3
4	4:76109245:CT:C	76109245	C	0.42622	0.259064	0.00590562	0	0.15563	0.00706215	1.26741e-107	art3
11	11:3642244:CGGA:C	3642244	C	0.0838256	0.36385	0.0128534	2.77955e-176	0.355088	0.0130411	2.99726e-163	art5
11	11:3650862:C:T	3650862	T	0.557663	-0.0717622	0.00722136	2.85938e-23	-0.0538551	0.00726041	1.1922e-13	art5
8	8:18057334:G:A	18057334	A	0.0362956	-0.243699	0.018585	2.78609e-39	-0.138737	0.0191194	3.97681e-13	asah1
8	8:18063470:C:CTT	18063470	CTT	0.0418302	-1.08074	0.0173601	0	-0.93741	0.0187842	0	asah1
8	8:18064458:T:G	18064458	G	0.000176345	-1.49931	0.261276	9.5567e-09	-1.71808	0.261408	4.95037e-11	asah1
8	8:18073263:C:T	18073263	T	0.484998	-0.357023	0.00696645	0	-0.279306	0.00763213	3.30818e-293	asah1
8	8:18122939:CT:C	18122939	C	0.62251	-0.0333557	0.00717939	3.38375e-06	-0.0652386	0.00728755	3.4892e-19	asah1
10	10:49970910:T:C	49970910	C	0.00015232	-2.18041	0.258029	2.90675e-17	-2.0778	0.258368	8.83729e-16	asah2
10	10:50039928:T:C	50039928	C	0.0309843	-1.16386	0.0182962	0	-0.390412	0.0313694	1.47713e-35	asah2
10	10:50068174:G:A	50068174	A	0.508471	0.185831	0.00577528	3.70682e-227	0.054051	0.00640437	3.18115e-17	asah2
10	10:50131532:C:T	50131532	T	0.00107011	0.691401	0.0986609	2.42004e-12	0.652175	0.0990458	4.56165e-11	asah2
10	10:50177868:G:T	50177868	T	0.016455	-1.35229	0.024867	0	-0.707232	0.0378933	9.76252e-78	asah2
10	10:50212182:A:AAC	50212182	AAC	0.145957	-0.355209	0.00898347	0	-0.113421	0.0120538	4.9852e-21	asah2
10	10:50218433:A:G	50218433	G	0.0142913	0.890857	0.0268827	8.24649e-241	0.791708	0.0275008	2.98202e-182	asah2
10	10:50236037:CA:C	50236037	C	0.000259645	-1.19192	0.197127	1.48065e-09	-1.2535	0.197491	2.19347e-10	asah2
10	10:50245335:G:A	50245335	A	0.00758395	-1.37902	0.0365895	0	-1.19675	0.040284	6.06547e-194	asah2
10	10:50246248:A:G	50246248	G	0.376434	-0.271542	0.00651723	0	-0.271584	0.00805977	6.56218e-249	asah2
10	10:50247256:G:A	50247256	A	0.0599913	-0.734284	0.0134054	0	-0.366306	0.0193183	3.54111e-80	asah2
10	10:50250091:C:T	50250091	T	0.00746479	0.475255	0.0370258	1.03358e-37	0.670716	0.0380497	1.51896e-69	asah2
10	10:50251630:ACT:A	50251630	A	0.0176234	-0.206856	0.0241031	9.31302e-18	-0.3751	0.025089	1.53918e-50	asah2
10	10:50258839:G:A	50258839	A	0.803088	0.687472	0.00800006	0	0.279859	0.0138396	6.32019e-91	asah2
10	10:50279897:C:G	50279897	G	8.65482e-05	3.21506	0.341563	4.83149e-21	2.73822	0.343886	1.68484e-15	asah2
10	10:50287500:G:C	50287500	C	0.256702	0.266925	0.00727215	6.05531e-295	0.14545	0.00828499	5.36558e-69	asah2
10	10:50287591:C:T	50287591	T	0.268567	-0.254391	0.00717806	4.12447e-275	-0.0983483	0.00864441	5.43775e-30	asah2
10	10:50311610:G:GA	50311610	GA	0.0110628	-1.06917	0.0304084	8.0762e-271	-0.536452	0.0386608	8.87294e-44	asah2
10	10:50386584:A:G	50386584	G	0.00177424	1.08434	0.0755259	9.60374e-47	0.873106	0.0758689	1.20117e-30	asah2
17	17:7106998:AC:A	7106998	A	0.000238008	1.28727	0.203006	2.28213e-10	1.33661	0.203152	4.72478e-11	asgr1
17	17:7112238:AG:A	7112238	A	0.562884	-0.0329823	0.00632778	1.86512e-07	-0.0505366	0.00641688	3.39164e-15	asgr1
17	17:7113800:T:TCA	7113800	TCA	0.301113	-0.0775695	0.00681425	5.05741e-30	-0.101501	0.00691595	9.12752e-49	asgr1
17	17:7173710:C:A	7173710	A	0.000108455	-2.42944	0.301018	6.98696e-16	-2.41147	0.301265	1.19978e-15	asgr1
17	17:7174401:A:C	7174401	C	7.60225e-05	2.85988	0.359772	1.87802e-15	2.91435	0.360043	5.75219e-16	asgr1
17	17:7176997:C:T	7176997	T	0.19383	-0.189193	0.0079425	2.05629e-125	-0.216729	0.00815962	1.90684e-155	asgr1
17	17:7256852:TC:T	7256852	T	0.000205552	-1.96206	0.218436	2.65139e-19	-2.01087	0.218663	3.70703e-20	asgr1
17	17:7070612:GAAAGAAAGAAA:G	7070612	G	0.00012217	-2.30902	0.325723	1.35175e-12	-2.21976	0.325981	9.79616e-12	asgr2
17	17:7101623:G:GTA	7101623	GTA	6.23317e-05	-2.48218	0.437035	1.35017e-08	-2.76776	0.437261	2.45511e-10	asgr2
17	17:7101663:G:A	7101663	A	0.000199461	-1.7044	0.24438	3.07214e-12	-1.99509	0.244908	3.7522e-16	asgr2
17	17:7106998:AC:A	7106998	A	0.000274259	-2.54208	0.208408	3.20072e-34	-2.531	0.20887	8.52379e-34	asgr2
17	17:7108754:G:T	7108754	T	0.289363	0.321354	0.0075816	0	0.457218	0.00950404	0	asgr2
17	17:7109003:T:TG	7109003	TG	0.0641907	0.139141	0.014079	4.93949e-23	0.113963	0.0152497	7.82997e-14	asgr2
17	17:7113800:T:TCA	7113800	TCA	0.302093	0.0568564	0.00750526	3.57636e-14	0.168511	0.0089239	1.56941e-79	asgr2
17	17:7118509:A:G	7118509	G	0.47448	-0.0268933	0.00692884	0.000103875	0.117795	0.00855191	3.64821e-43	asgr2
17	17:7169772:A:G	7169772	G	0.204114	0.121809	0.00857954	9.47846e-46	0.0604979	0.00888159	9.65165e-12	asgr2
9	9:92235513:AT:A	92235513	A	0.220166	-0.141426	0.00827703	1.86866e-65	-0.0975101	0.00865292	1.86605e-29	aspn
9	9:92261776:A:G	92261776	G	0.00116053	-1.06402	0.0992215	7.88009e-27	-1.17011	0.0994362	5.7455e-32	aspn
9	9:92474742:C:CTCATCATCA	92474742	CTCATCATCA	0.0198882	-0.405828	0.0242313	5.84734e-63	-0.222551	0.0249827	5.18662e-19	aspn
9	9:92514124:CT:C	92514124	C	0.327961	-0.255551	0.00721306	6.12411e-275	-0.230116	0.00757993	1.93081e-202	aspn
9	9:92805118:GGT:G	92805118	G	0.237426	-0.0227331	0.0079342	0.00416741	-0.055087	0.0081066	1.08072e-11	aspn
17	17:81992184:C:A	81992184	A	0.0281835	0.333406	0.0206395	1.06806e-58	0.208179	0.0211266	6.59487e-23	aspscr1
17	17:81996668:T:A	81996668	A	0.579955	-0.21976	0.00693173	1.391e-220	-0.210625	0.0071688	9.6773e-190	aspscr1
17	17:82017038:CCT:C	82017038	C	0.0014379	-1.36778	0.0896824	1.612e-52	-1.47478	0.0900292	2.60665e-60	aspscr1
11	11:62356325:G:A	62356325	A	0.000422979	-1.1129	0.166364	2.23861e-11	-1.28207	0.166507	1.36293e-14	asrgl1
11	11:62381836:A:G	62381836	G	0.113631	-0.0880503	0.0107863	3.2637e-16	-0.23186	0.0112822	7.55681e-94	asrgl1
11	11:62389230:G:A	62389230	A	0.000397344	-1.1151	0.171581	8.08711e-11	-1.18725	0.171806	4.83372e-12	asrgl1
11	11:62390579:T:A	62390579	A	0.285478	-0.376604	0.00755212	0	-0.428626	0.0082728	0	asrgl1
11	11:62392243:G:A	62392243	A	0.000487067	-1.42806	0.154971	3.11236e-20	-1.20418	0.155204	8.58371e-15	asrgl1
11	11:62397664:CA:C	62397664	C	0.165438	0.0492244	0.00949024	2.13887e-07	-0.0925489	0.00993899	1.25802e-20	asrgl1
9	9:130470873:T:C	130470873	C	9.03786e-05	-2.56759	0.356261	5.7178e-13	-2.5691	0.356495	5.73959e-13	ass1
9	9:130485389:G:A	130485389	A	0.000258224	-1.93763	0.210881	3.99237e-20	-1.9386	0.211109	4.19437e-20	ass1
9	9:130494983:C:T	130494983	T	9.03786e-05	-2.79575	0.356176	4.182e-15	-2.79721	0.356455	4.25037e-15	ass1
23	X:108137134:G:A	108137134	A	0.000637909	-0.819755	0.101692	7.55768e-16	-0.783834	0.101791	1.35604e-14	atg4a
23	X:108153135:G:A	108153135	A	0.461133	0.0773003	0.00526744	9.30545e-49	0.0763069	0.00528147	2.57886e-47	atg4a
5	5:151751699:C:T	151751699	T	0.000931059	-1.31998	0.103552	3.23868e-37	-1.34264	0.103746	2.62426e-38	atox1
5	5:151873665:CA:C	151873665	C	0.413533	-0.0731115	0.00650275	2.50243e-29	-0.0747158	0.00651273	1.81821e-30	atox1
1	1:28242653:G:A	28242653	A	0.31674	0.115488	0.00734536	1.05923e-55	0.115488	0.00736731	2.21628e-55	atp5if1
6	6:31545625:G:A	31545625	A	0.158343	0.20476	0.00977627	2.10185e-97	0.20476	0.00983205	2.52801e-96	atp6v1g2
2	2:27215328:C:T	27215328	T	0.00338465	-1.54621	0.0583948	1.71187e-154	-1.45863	0.0589562	3.87918e-135	atraid
2	2:27215502:G:A	27215502	A	0.000902572	-1.00245	0.113603	1.10294e-18	-0.934441	0.113739	2.10948e-16	atraid
2	2:27216486:G:A	27216486	A	0.0122975	0.959961	0.0311125	4.87301e-209	0.779508	0.0320753	1.84532e-130	atraid
2	2:27223362:T:C	27223362	C	0.291257	0.277997	0.0074844	5.57706e-302	0.242113	0.00813894	1.86654e-194	atraid
2	2:27230044:C:A	27230044	A	0.0176192	-0.214709	0.0258725	1.05227e-16	-0.365197	0.0265559	4.95377e-43	atraid
2	2:27360753:T:A	27360753	A	0.0495562	0.270688	0.0156919	1.11564e-66	0.156952	0.0162293	4.00915e-22	atraid
20	20:3464942:C:CT	3464942	CT	0.0820115	0.0516061	0.0129379	6.64213e-05	0.48399	0.0274438	1.31049e-69	atrn
20	20:3464942:C:CTT	3464942	CTT	0.00150575	0.232067	0.0910424	0.0108033	0.688146	0.0943563	3.02985e-13	atrn
20	20:3470164:G:A	3470164	A	0.857502	0.49433	0.00984317	0	0.522481	0.0255496	6.04784e-93	atrn
20	20:3535336:A:T	3535336	T	0.00611155	-0.649993	0.0444169	1.70685e-48	-0.742242	0.0446108	3.68732e-62	atrn
20	20:3561195:C:T	3561195	T	0.0530428	-1.29429	0.0153694	0	-0.81337	0.0297234	7.23259e-165	atrn
20	20:3615848:A:G	3615848	G	0.000250313	-2.1201	0.219033	3.69007e-22	-2.26221	0.219301	5.99283e-25	atrn
20	20:3615963:CAG:C	3615963	C	0.000150188	2.30425	0.282625	3.54919e-16	2.15625	0.282875	2.48546e-14	atrn
20	20:3617804:C:T	3617804	T	0.237214	-0.0570006	0.00839714	1.13622e-11	-0.108286	0.00844993	1.35172e-37	atrn
20	20:3652883:G:T	3652883	T	0.0091711	0.426964	0.0363361	7.02787e-32	0.341214	0.0364778	8.4382e-21	atrn
22	22:45735358:G:A	45735358	A	0.297996	0.100321	0.00707831	1.34594e-45	0.100321	0.00709385	2.09337e-45	atxn10
16	16:28552825:AG:A	28552825	A	0.350181	-0.0483224	0.00726647	2.9299e-11	-0.0483224	0.00727043	3.0028e-11	atxn2l
14	14:92035573:ATTTAT:A	92035573	A	0.129849	0.308898	0.0104297	8.9874e-193	0.186364	0.0113748	2.49219e-60	atxn3
14	14:92075029:C:T	92075029	T	0.0969737	-0.00994144	0.0113397	0.380653	-0.113561	0.0122319	1.63301e-20	atxn3
14	14:92076235:C:T	92076235	T	0.246106	-0.310623	0.00783316	0	-0.351307	0.00894169	0	atxn3
14	14:92091827:G:A	92091827	A	0.783076	0.0744578	0.00816443	7.52774e-20	0.162646	0.00926678	5.78873e-69	atxn3
16	16:310660:G:T	310660	T	0.472915	0.0443379	0.00628475	1.72801e-12	0.0443379	0.00628807	1.77488e-12	axin1
19	19:41212991:C:T	41212991	T	0.000220327	-2.85975	0.216072	5.4971e-40	-2.81679	0.21655	1.10754e-38	axl
19	19:41218980:G:A	41218980	A	0.248599	-0.175364	0.0073083	3.12213e-127	-0.141088	0.00766393	1.10419e-75	axl
19	19:41226518:T:C	41226518	C	0.471059	-0.0597969	0.00633072	3.53667e-21	0.136848	0.0107647	5.03141e-37	axl
19	19:41233275:G:C	41233275	C	0.401989	-0.166839	0.00644642	1.09345e-147	-0.245036	0.0114616	2.10276e-101	axl
19	19:41233669:C:T	41233669	T	0.220944	0.176982	0.00760263	7.22796e-120	0.103726	0.00855904	8.38365e-34	axl
19	19:41248525:G:A	41248525	A	0.0079321	-0.639708	0.0356652	6.12164e-72	-0.308972	0.0376246	2.17607e-16	axl
19	19:41252111:TA:T	41252111	T	0.133603	0.00225935	0.0093	0.808051	0.12226	0.0103711	4.4731e-32	axl
19	19:41300579:G:A	41300579	A	6.41396e-05	-2.3699	0.394472	1.88084e-09	-2.49782	0.394851	2.51616e-10	axl
19	19:42010378:C:A	42010378	A	0.000192423	-1.55616	0.227733	8.30033e-12	-1.56526	0.227975	6.60682e-12	axl
19	19:804142:A:G	804142	G	0.0171666	-0.275486	0.0245372	2.99561e-29	-0.245918	0.0247075	2.44316e-23	azu1
19	19:830621:A:C	830621	C	0.425768	0.0527099	0.00645369	3.15094e-16	0.0570819	0.00698062	2.90554e-16	azu1
19	19:830841:G:A	830841	A	0.00190249	0.516511	0.0731611	1.66607e-12	0.471466	0.073354	1.29913e-10	azu1
19	19:831815:GT:G	831815	G	0.011337	-1.2001	0.0301068	0	-1.22388	0.0310204	0	azu1
19	19:837680:C:G	837680	G	0.26184	0.101225	0.00726366	3.8381e-44	0.0642043	0.00777767	1.51969e-16	azu1
2	2:231241198:CAAA:C	231241198	C	0.0372771	-0.27686	0.0177908	1.31961e-54	-0.391909	0.0182239	1.39266e-102	b3gnt7
2	2:231270301:G:C	231270301	C	0.12414	-0.143488	0.01022	8.88107e-45	-0.180087	0.0103404	6.26586e-68	b3gnt7
2	2:231366976:G:A	231366976	A	0.321418	-0.434211	0.00721863	0	-0.203159	0.011238	4.76499e-73	b3gnt7
2	2:231371916:A:G	231371916	G	0.187663	0.232064	0.00866283	4.40223e-158	0.166252	0.0103101	1.69768e-58	b3gnt7
2	2:231398351:CCTT:C	231398351	C	6.40878e-05	-2.68823	0.421022	1.71385e-10	-3.05439	0.421286	4.16246e-13	b3gnt7
2	2:231398416:G:A	231398416	A	0.230696	-0.737584	0.00798891	0	-0.442156	0.0150422	6.48186e-190	b3gnt7
2	2:231413439:AT:A	231413439	A	0.391842	-0.424374	0.00688065	0	-0.1432	0.00883855	4.8998e-59	b3gnt7
2	2:231424744:CAA:C	231424744	C	0.184055	0.186046	0.00870615	2.56915e-101	0.0908365	0.0100381	1.44097e-19	b3gnt7
9	9:33113324:C:T	33113324	T	0.102599	0.307138	0.0101782	4.88274e-200	0.30282	0.010593	9.79156e-180	b4galt1
9	9:33118504:A:AT	33118504	AT	0.0273036	0.128672	0.0189339	1.07674e-11	0.138738	0.0196326	1.58644e-12	b4galt1
9	9:33150142:T:TATACACACATACACACACACAC	33150142	TATACACACATACACACACACAC	0.126414	0.0742915	0.00938093	2.38626e-15	0.072937	0.0100638	4.24541e-13	b4galt1
9	9:33163525:C:G	33163525	G	0.228276	-0.125274	0.00738662	1.63499e-64	-0.0789049	0.00779244	4.24348e-24	b4galt1
11	11:66347477:C:G	66347477	G	0.00170692	0.856021	0.0754742	8.13565e-30	0.80327	0.0755904	2.24125e-26	b4gat1
11	11:66349640:C:T	66349640	T	0.220971	-0.309991	0.00749606	0	-0.310934	0.00764816	0	b4gat1
11	11:66350115:G:A	66350115	A	0.00588844	-0.440683	0.0413225	1.4923e-26	-0.510349	0.0414181	6.90555e-35	b4gat1
11	11:66369490:T:C	66369490	C	0.00193216	0.846725	0.0709432	7.75234e-33	0.775552	0.0710738	1.01086e-27	b4gat1
21	21:29348215:G:A	29348215	A	0.593768	0.0453167	0.00641997	1.68057e-12	0.0453167	0.00642335	1.72608e-12	bach1
10	10:119669882:G:A	119669882	A	0.0303539	0.19224	0.0187201	9.70299e-25	0.208402	0.018821	1.69909e-28	bag3
10	10:119674163:C:T	119674163	T	0.216161	0.065441	0.00783614	6.75855e-17	0.0734683	0.00787541	1.0706e-20	bag3
17	17:80997736:C:T	80997736	T	0.174306	0.0845305	0.00847971	2.0924e-23	0.0845305	0.00848882	2.33026e-23	baiap2
10	10:28679377:A:G	28679377	G	0.636399	-0.0477383	0.00669412	9.9369e-13	-0.0477383	0.00669779	1.02232e-12	bambi
4	4:101829857:G:C	101829857	C	0.0214797	-0.210658	0.0217255	3.12485e-22	-0.180615	0.0221258	3.26535e-16	bank1
4	4:101851033:G:A	101851033	A	0.392663	-0.0561821	0.0064413	2.72925e-18	-0.056846	0.00658505	5.99783e-18	bank1
4	4:102043886:T:C	102043886	C	0.984971	0.444058	0.025799	2.15037e-66	0.467563	0.0259874	2.25557e-72	bank1
19	19:48954935:G:T	48954935	T	0.000650052	-0.942263	0.128071	1.87599e-13	-0.942263	0.128146	1.93751e-13	bax
19	19:44553995:G:T	44553995	T	0.204326	0.118115	0.00745462	1.53347e-56	0.136934	0.00748568	9.44979e-75	bcam
19	19:44802273:G:GA	44802273	GA	0.0234793	0.207043	0.0208327	2.83438e-23	0.231637	0.0209429	1.95163e-28	bcam
19	19:44812188:G:A	44812188	A	0.032997	-0.614352	0.0169385	4.88594e-288	-0.64823	0.0172478	0	bcam
19	19:44812392:GT:G	44812392	G	9.6608e-05	-2.55134	0.307529	1.07442e-16	-2.88515	0.307883	7.19006e-21	bcam
19	19:44813447:T:A	44813447	A	0.00949979	-0.277916	0.0311102	4.13577e-19	-0.254764	0.0312012	3.20885e-16	bcam
19	19:44814191:C:T	44814191	T	0.00254401	-0.610161	0.0601389	3.45712e-24	-0.570301	0.0602391	2.87168e-21	bcam
19	19:44816164:GC:G	44816164	G	0.00148135	-2.07574	0.0786712	2.03655e-153	-2.19962	0.0797548	1.94394e-167	bcam
19	19:44819367:C:T	44819367	T	0.00108416	1.35528	0.0919026	3.22044e-49	1.37627	0.0921524	1.95943e-50	bcam
19	19:44819487:A:G	44819487	G	0.28989	0.162427	0.00667058	5.83182e-131	0.203872	0.00700731	4.24692e-186	bcam
19	19:44827064:TAGATAGATAGATGATA:T	44827064	T	0.0929465	-0.0182944	0.0104678	0.0805189	-0.0900452	0.010929	1.73472e-16	bcam
1	1:156631774:C:CTTT	156631774	CTTT	0.229964	-0.134189	0.00774272	2.74563e-67	-0.0605436	0.00805142	5.49367e-14	bcan
1	1:156641929:G:C	156641929	C	0.00140641	1.31223	0.0826518	9.20261e-57	1.2074	0.0829282	5.07587e-48	bcan
1	1:156645322:A:G	156645322	G	0.391175	-0.240236	0.00634102	0	-0.222217	0.00667739	7.76225e-243	bcan
1	1:156646965:C:T	156646965	T	0.00024988	3.24609	0.196204	1.7552e-61	3.11135	0.196823	2.74917e-56	bcan
12	12:24798373:C:T	24798373	T	0.0223495	0.0394201	0.0230646	0.0874293	-0.186659	0.0238503	5.02549e-15	bcat1
12	12:24798554:G:T	24798554	T	0.296054	0.277594	0.00752407	5.73994e-298	0.279444	0.00823093	1.2002e-252	bcat1
12	12:24814099:G:A	24814099	A	0.724553	0.28106	0.00767941	2.94881e-293	0.289902	0.0088683	2.18517e-234	bcat1
12	12:24814506:C:A	24814506	A	0.0375391	-0.220046	0.018444	8.20866e-33	-0.205106	0.0189721	3.05538e-27	bcat1
12	12:24829792:G:A	24829792	A	0.305553	-0.0382004	0.00749965	3.51282e-07	0.0981495	0.00827513	1.89192e-32	bcat1
12	12:24832725:C:T	24832725	T	0.00527892	0.745676	0.0475447	1.95578e-55	0.555957	0.0482943	1.15e-30	bcat1
12	12:24832806:C:T	24832806	T	0.00506664	1.06835	0.048491	1.42397e-107	1.07701	0.049077	9.60438e-107	bcat1
12	12:24842107:A:T	24842107	T	0.000336961	-1.81105	0.187174	3.82255e-22	-1.64463	0.187938	2.1164e-18	bcat1
12	12:24849913:G:A	24849913	A	0.00044927	-1.03853	0.162095	1.48487e-10	-1.28584	0.162316	2.34037e-15	bcat1
12	12:24899353:T:A	24899353	A	0.196265	-0.0786638	0.00872213	1.90031e-19	0.0859691	0.00963608	4.59696e-19	bcat1
12	12:24917195:CTTTTTT:C	24917195	C	0.100689	0.188692	0.0120879	6.22466e-55	0.126611	0.0127677	3.52911e-23	bcat1
12	12:24945748:T:C	24945748	C	0.0655635	-0.290186	0.0137944	3.03957e-98	-0.286396	0.0144717	3.62187e-87	bcat1
12	12:24971442:A:G	24971442	G	0.0836516	0.218383	0.0124021	2.11801e-69	0.19495	0.0129581	3.7459e-51	bcat1
12	12:24993660:A:T	24993660	T	0.26125	-0.0804077	0.00825084	1.93026e-22	-0.0685799	0.00859924	1.52247e-15	bcat1
3	3:165768357:T:G	165768357	G	0.208754	-0.585515	0.00840865	0	-0.45024	0.00991651	0	bche
3	3:165784921:A:T	165784921	T	0.810786	0.433841	0.00867479	0	0.314666	0.00984135	2.51641e-224	bche
3	3:165816283:T:A	165816283	A	0.00232475	0.654404	0.0709216	2.77937e-20	0.484405	0.0710447	9.21159e-12	bche
3	3:165821822:G:A	165821822	A	0.918092	-0.0977899	0.0124294	3.61427e-15	-0.0989578	0.0136517	4.20665e-13	bche
3	3:165829596:T:C	165829596	C	8.8925e-05	-2.13879	0.361668	3.34541e-09	-2.29858	0.361839	2.11873e-10	bche
3	3:165829781:C:A	165829781	A	0.0046241	-0.526347	0.0504157	1.6257e-25	-0.398385	0.0512095	7.2798e-15	bche
3	3:165830222:G:A	165830222	A	0.000914657	-1.22706	0.112925	1.67104e-27	-1.26968	0.11328	3.7122e-29	bche
3	3:165830399:G:A	165830399	A	0.00500521	-0.646827	0.0484659	1.24944e-40	-0.779423	0.0486262	8.03209e-58	bche
3	3:165830598:A:AC	165830598	AC	0.000203257	-1.68202	0.239668	2.24865e-12	-1.82505	0.239836	2.74991e-14	bche
3	3:165830606:C:T	165830606	T	0.000317589	-1.26091	0.191529	4.59843e-11	-1.38601	0.191827	5.00083e-13	bche
3	3:165830741:T:C	165830741	C	0.0195762	-0.553942	0.0246868	1.64652e-111	-0.375908	0.025719	2.22289e-48	bche
3	3:165830868:A:T	165830868	T	0.000139739	-2.05607	0.288584	1.04319e-12	-2.03084	0.288789	2.032e-12	bche
3	3:165861130:MantaINS:93926:0:0:0:0:0:SVLEN=79	165861130	CCTTCCTTCCTTCCTTCCTTCCTTCCTTCCAAGTTCGTTCTTTCTTTCTTTCCTTCCTTCCTTCCTTCCTTCCTAGTTCG	0.0496202	-0.337994	0.0111642	2.46068e-201	-0.126271	0.0117313	5.11578e-27	bche
3	3:165961608:C:G	165961608	G	0.172393	-0.10045	0.00900079	6.3897e-29	-0.0860252	0.00964646	4.75652e-19	bche
1	1:113887659:G:A	113887659	A	0.00267352	-0.361425	0.0657781	3.91575e-08	-0.526625	0.0661567	1.71684e-15	bcl2l15
1	1:113888843:T:G	113888843	G	0.6729	0.174576	0.00735131	1.16318e-124	0.131934	0.00784668	1.92965e-63	bcl2l15
1	1:113901277:G:A	113901277	A	0.186849	0.207037	0.00881352	5.05998e-122	0.162093	0.0094503	6.06026e-66	bcl2l15
18	18:63116496:A:G	63116496	G	0.0971745	-0.0850362	0.0116513	2.91144e-13	-0.0850362	0.0116589	3.01666e-13	bcl2
22	22:23187331:T:A	23187331	A	0.315661	-0.0626033	0.00682361	4.53619e-20	-0.0546824	0.00687183	1.75581e-15	bcr
22	22:23216113:T:TTG	23216113	TTG	0.00546143	-0.490102	0.0430227	4.5989e-30	-0.451969	0.0433479	1.87613e-25	bcr
11	11:27758895:C:CTTT	27758895	CTTT	0.0354882	0.141696	0.0184561	1.62272e-14	0.141696	0.0184695	1.69464e-14	bdnf
1	1:156232509:C:T	156232509	T	0.0429688	0.152828	0.0168898	1.44895e-19	0.11375	0.0170497	2.52897e-11	bglap
1	1:156243081:T:A	156243081	A	0.000187196	-2.56365	0.250466	1.37453e-24	-2.63755	0.250817	7.30321e-26	bglap
1	1:156323314:G:GA	156323314	GA	0.56158	0.133698	0.00690546	1.64016e-83	0.128631	0.00699692	1.76398e-75	bglap
22	22:17769676:G:A	17769676	A	0.00769743	-0.351934	0.0365981	6.83199e-22	-0.351934	0.0366341	7.48914e-22	bid
12	12:51294590:C:A	51294590	A	0.10393	-0.179435	0.0103897	7.85008e-67	-0.179435	0.0104231	2.04499e-66	bin2
11	11:102377675:A:G	102377675	G	0.0021337	-0.723634	0.0697736	3.35386e-25	-0.723634	0.0698548	3.80452e-25	birc2
17	17:29603002:C:G	29603002	G	0.020528	0.284936	0.0221937	9.96625e-38	0.165243	0.0228073	4.31839e-13	blmh
17	17:30226872:C:CAAAAAAAAAAA	30226872	CAAAAAAAAAAA	0.522092	0.272792	0.00626609	0	0.0540655	0.00711765	3.05481e-14	blmh
17	17:30234437:T:A	30234437	A	0.0644987	0.134401	0.0128382	1.20112e-25	0.104186	0.0129446	8.37545e-16	blmh
17	17:30249058:T:C	30249058	C	0.330827	0.581214	0.00665157	0	0.397392	0.0124577	2.72965e-223	blmh
17	17:30252533:C:CA	30252533	CA	0.421037	0.345155	0.00634841	0	0.165859	0.0112824	6.37419e-49	blmh
17	17:30271276:C:T	30271276	T	0.00433658	-1.75581	0.0479145	5.56831e-294	-1.57463	0.049275	4.4527e-224	blmh
17	17:30300590:C:T	30300590	T	0.136822	-0.272618	0.00916808	2.66568e-194	-0.143275	0.0130458	4.63918e-28	blmh
10	10:96259827:T:C	96259827	C	0.960874	0.157131	0.018164	5.11923e-18	0.157131	0.0181812	5.49871e-18	blnk
19	19:40451409:G:C	40451409	C	0.0038431	-0.452195	0.050092	1.75976e-19	-0.467253	0.0501368	1.16817e-20	blvrb
19	19:40458157:G:A	40458157	A	0.00725061	-1.42955	0.0366629	0	-1.43569	0.0372843	0	blvrb
19	19:40458488:C:T	40458488	T	0.00990327	-0.572564	0.0316093	2.48099e-73	-0.580604	0.0317243	8.0379e-75	blvrb
2	2:68866280:C:T	68866280	T	0.000140367	-1.94807	0.280892	4.05363e-12	-1.82902	0.281067	7.64524e-11	bmp10
2	2:68866281:G:A	68866281	A	0.0131945	-2.02057	0.0292798	0	-2.02583	0.0312673	0	bmp10
2	2:68873526:C:T	68873526	T	0.0676186	-0.079941	0.0132237	1.49149e-09	-0.102823	0.0132345	7.8893e-15	bmp10
6	6:7718027:C:T	7718027	T	0.477503	0.135815	0.00638436	2.016e-100	0.13901	0.00644369	3.22229e-103	bmp6
6	6:7727242:T:C	7727242	C	0.00763334	-0.180825	0.036546	7.50285e-07	-0.243124	0.0367076	3.51341e-11	bmp6
6	6:7862474:G:A	7862474	A	0.000755634	-1.66139	0.115802	1.11542e-46	-1.65957	0.116081	2.29403e-46	bmp6
6	6:8018184:G:A	8018184	A	0.168671	0.0651195	0.00847612	1.55768e-14	0.0574368	0.00848744	1.31241e-11	bmp6
7	7:33249502:A:AT	33249502	AT	0.192055	-0.062768	0.00887514	1.52344e-12	-0.0786495	0.00889912	9.75303e-19	bmper
7	7:33711749:A:G	33711749	G	0.782249	0.0661368	0.00849101	6.75213e-15	0.181716	0.0130575	5.02327e-44	bmper
7	7:33743596:C:T	33743596	T	0.0770379	-0.338365	0.013201	6.75223e-145	-0.262235	0.0178799	1.0576e-48	bmper
7	7:33756264:T:G	33756264	G	0.87233	-0.228872	0.01051	3.86783e-105	-0.179646	0.0143624	6.7424e-36	bmper
7	7:33766505:A:C	33766505	C	0.531588	-0.126818	0.00704127	1.60668e-72	-0.195622	0.00860259	1.80749e-114	bmper
7	7:33873436:C:T	33873436	T	0.186501	0.11601	0.00895028	2.01975e-38	0.10143	0.00916983	1.93254e-28	bmper
7	7:33966481:T:C	33966481	C	6.38032e-05	-3.36954	0.438722	1.5865e-14	-3.64258	0.439284	1.11285e-16	bmper
7	7:33973859:GTT:G	33973859	G	0.640713	0.0241465	0.00730893	0.000954184	0.0489157	0.00742719	4.51743e-11	bmper
7	7:34071632:T:A	34071632	A	0.311401	-0.133833	0.00771425	2.01399e-67	-0.0839555	0.00787264	1.4966e-26	bmper
7	7:34153398:G:GTA	34153398	GTA	0.27113	-0.157856	0.00786152	1.11338e-89	-0.151009	0.00796827	4.3067e-80	bmper
8	8:26393390:C:A	26393390	A	0.627465	0.0522902	0.00721277	4.17789e-13	0.0522902	0.00721761	4.33036e-13	bnip3l
3	3:113138114:C:T	113138114	T	0.159231	-0.156049	0.0087872	1.47688e-70	-0.174202	0.0089819	8.53104e-84	boc
3	3:113165905:G:A	113165905	A	0.0621034	0.0629224	0.0133507	2.44047e-06	0.121907	0.0139401	2.22882e-18	boc
3	3:113204141:TGAA:T	113204141	T	0.0502373	-0.137928	0.0147171	7.12012e-21	-0.126115	0.0158042	1.46535e-15	boc
3	3:113211584:G:T	113211584	T	0.00487762	-0.475928	0.0460583	4.9887e-25	-0.378681	0.0485395	6.11684e-15	boc
3	3:113212528:G:T	113212528	T	0.0363008	0.206064	0.0172821	8.9223e-33	0.194492	0.0174433	7.16674e-29	boc
3	3:113241338:A:G	113241338	G	0.105745	-0.053851	0.0104042	2.26826e-07	-0.0791157	0.0109241	4.41145e-13	boc
3	3:113256755:A:ATG	113256755	ATG	0.103639	-0.0920565	0.0105474	2.59478e-18	-0.103802	0.0109638	2.86157e-21	boc
3	3:113263906:G:T	113263906	T	0.0229837	-0.31292	0.021492	5.05788e-48	-0.30792	0.021742	1.56527e-45	boc
3	3:113268331:G:A	113268331	A	0.00016401	-1.91823	0.235653	3.95076e-16	-1.7514	0.235923	1.13945e-13	boc
3	3:113268444:A:C	113268444	C	0.000404557	-1.76867	0.159727	1.69472e-28	-1.77317	0.16001	1.54099e-28	boc
3	3:113270935:C:T	113270935	T	6.56039e-05	3.07251	0.396849	9.76614e-15	3.22002	0.397261	5.25114e-16	boc
3	3:113272646:G:A	113272646	A	0.0010934	-1.02526	0.0962427	1.69089e-26	-0.952998	0.096509	5.3586e-23	boc
3	3:113273138:G:A	113273138	A	0.00215399	-1.30008	0.0689932	3.31648e-79	-1.22943	0.0694403	3.85033e-70	boc
3	3:113273239:G:A	113273239	A	9.84058e-05	-2.02751	0.323576	3.70567e-10	-2.05026	0.323746	2.4056e-10	boc
3	3:113273273:A:G	113273273	G	7.65379e-05	-3.09149	0.367044	3.68004e-17	-3.2077	0.367385	2.52084e-18	boc
3	3:113273327:G:A	113273327	A	0.000196812	-1.69708	0.228927	1.23294e-13	-1.64508	0.229264	7.20487e-13	boc
3	3:113277694:T:C	113277694	C	0.169451	0.20754	0.00856493	1.03942e-129	0.193125	0.00902009	1.06492e-101	boc
3	3:113283498:C:G	113283498	G	0.00155263	1.23443	0.0816596	1.25537e-51	1.28535	0.0824416	8.38116e-55	boc
3	3:113486862:G:GATAT	113486862	GATAT	0.0219697	-0.184307	0.0218491	3.2993e-17	-0.196477	0.0221317	6.82994e-19	boc
1	1:149910407:A:G	149910407	G	0.0786772	-0.18797	0.0128086	9.28093e-49	-0.18797	0.0128437	1.67549e-48	bola1
20	20:33159760:T:C	33159760	C	0.232919	0.0393516	0.00794169	7.23057e-07	0.0757121	0.00916408	1.43452e-16	bpifa2
20	20:33166430:T:A	33166430	A	0.0368046	-0.3577	0.0177806	5.19295e-90	-0.414118	0.0190775	1.75623e-104	bpifa2
20	20:33168138:GCCA:G	33168138	G	0.337988	-0.0946186	0.00710504	1.84097e-40	-0.0598539	0.00807742	1.26273e-13	bpifa2
20	20:33177128:G:A	33177128	A	0.119082	0.170979	0.0103634	3.77056e-61	0.14722	0.0110759	2.579e-40	bpifa2
20	20:33217658:C:A	33217658	A	0.028334	0.233761	0.0202466	7.76146e-31	0.182477	0.0207756	1.58815e-18	bpifa2
20	20:32809452:GATTC:G	32809452	G	0.508241	-0.118453	0.00616488	2.81749e-82	-0.0552545	0.00639444	5.57177e-18	bpifb1
20	20:33093246:C:G	33093246	G	0.280087	-0.27436	0.00689939	0	-0.0702165	0.00825101	1.73859e-17	bpifb1
20	20:33105471:A:G	33105471	G	0.0204371	0.0476138	0.0218498	0.0293212	-0.20572	0.0223547	3.49576e-20	bpifb1
20	20:33105621:C:T	33105621	T	0.582735	-0.42354	0.00632425	0	-0.369883	0.00806067	0	bpifb1
20	20:33127902:T:C	33127902	C	0.00313011	0.895064	0.0554764	1.46839e-58	0.76648	0.0558253	6.71541e-43	bpifb1
20	20:33171044:G:C	33171044	C	0.292643	-0.0458389	0.0068264	1.88137e-11	-0.0626231	0.00757539	1.37771e-16	bpifb1
20	20:33262695:C:A	33262695	A	0.0848285	0.262448	0.0111048	1.73462e-123	0.123564	0.0121534	2.78339e-24	bpifb1
20	20:33278420:G:A	33278420	A	0.0126878	-0.426244	0.0276903	1.81644e-53	-0.19854	0.0286813	4.44394e-12	bpifb1
20	20:33289907:A:T	33289907	T	0.0188237	0.654856	0.022823	4.69071e-181	0.468539	0.0244316	5.69467e-82	bpifb1
20	20:33292518:T:G	33292518	G	0.331716	0.238676	0.00658326	8.29265e-288	0.124716	0.00748412	2.39028e-62	bpifb1
20	20:33303949:T:C	33303949	C	0.00911086	-1.14066	0.0325542	5.77586e-269	-1.07251	0.0332374	1.96587e-228	bpifb1
20	20:33306960:C:T	33306960	T	0.0452531	-0.327268	0.0149196	1.19277e-106	-0.265772	0.0152467	4.76545e-68	bpifb1
20	20:33307817:G:A	33307817	A	0.0373179	-0.023202	0.0163787	0.156601	-0.121916	0.0169232	5.84369e-13	bpifb1
20	20:32999321:A:G	32999321	G	0.403496	0.266815	0.00691774	0	0.273352	0.0077118	3.34509e-275	bpifb2
20	20:33004030:C:T	33004030	T	0.197154	0.214403	0.00845847	9.51991e-142	0.267738	0.00897411	1.39648e-195	bpifb2
20	20:33005979:C:T	33005979	T	0.0987471	-0.294199	0.0112994	1.90359e-149	-0.1434	0.0121901	6.00587e-32	bpifb2
20	20:33031694:C:T	33031694	T	0.138122	-0.0492331	0.0097663	4.62813e-07	-0.0698076	0.0100835	4.42368e-12	bpifb2
20	20:33106766:T:C	33106766	C	0.582835	-0.160671	0.00689873	5.60656e-120	-0.0945061	0.00719529	2.09036e-39	bpifb2
20	20:33127415:T:A	33127415	A	0.22468	-0.154601	0.00805128	3.55839e-82	-0.161176	0.00825832	7.90775e-85	bpifb2
11	11:1253788:C:A	1253788	A	0.075512	0.591002	0.0131444	0	0.224018	0.0151948	3.40869e-49	brsk2
11	11:1261921:TGCCACGGCCGGAGC:T	1261921	T	0.0167925	0.569324	0.0270607	2.89762e-98	0.225425	0.0283357	1.78403e-15	brsk2
11	11:1391826:T:C	1391826	C	0.733838	-0.602305	0.00788241	0	-0.487797	0.0101184	0	brsk2
11	11:1398968:G:A	1398968	A	0.210099	0.399784	0.00852328	0	0.118985	0.0100532	2.55762e-32	brsk2
11	11:1456412:G:C	1456412	C	0.0106654	-0.171555	0.0338102	3.89415e-07	-0.273397	0.0341226	1.12679e-15	brsk2
19	19:576962:TTG:T	576962	T	0.229509	-0.0971927	0.00735125	6.6157e-40	-0.0674151	0.00752011	3.11297e-19	bsg
19	19:586745:T:C	586745	C	0.0915904	0.219764	0.0107585	9.62139e-93	0.20639	0.0109962	1.35002e-78	bsg
19	19:592636:G:A	592636	A	0.0286216	0.140939	0.0185167	2.71031e-14	0.14117	0.0186508	3.75764e-14	bsg
4	4:15456974:T:A	15456974	A	0.425058	-0.297477	0.00647807	0	-0.157462	0.00931889	4.73078e-64	bst1
4	4:15503196:G:A	15503196	A	0.103135	0.283668	0.0104718	1.33599e-161	0.17915	0.0138613	3.27755e-38	bst1
4	4:15503634:A:AG	15503634	AG	0.715254	-0.285891	0.00704373	0	-0.324809	0.0115359	2.0069e-174	bst1
4	4:15524673:G:A	15524673	A	0.00766332	0.276685	0.036591	3.98267e-14	0.375549	0.03819	8.06073e-23	bst1
4	4:15601150:C:CTTA	15601150	CTTA	0.885925	1.47767	0.0108428	0	0.210616	0.0186741	1.67529e-29	bst1
4	4:15601446:G:C	15601446	C	0.586221	0.460334	0.00648078	0	0.48045	0.0107867	0	bst1
4	4:15613451:G:A	15613451	A	0.0452262	0.171963	0.0153738	4.80417e-29	0.143597	0.0180087	1.53934e-15	bst1
4	4:15645171:A:G	15645171	G	0.509046	0.416377	0.00637485	0	0.365332	0.00902115	0	bst1
4	4:15679063:AT:A	15679063	A	0.44457	0.453779	0.00647903	0	0.174606	0.00973139	5.48882e-72	bst1
4	4:15701599:CT:C	15701599	C	0.293299	0.27765	0.00701222	0	0.322568	0.0114507	1.35868e-174	bst1
4	4:15703019:G:A	15703019	A	0.000304974	1.93552	0.181595	1.59241e-26	1.66009	0.181915	7.13312e-20	bst1
4	4:15703040:T:C	15703040	C	0.0101215	0.488111	0.0327039	2.26086e-50	0.328519	0.0334012	7.91507e-23	bst1
4	4:15707336:T:C	15707336	C	0.00486294	-1.23729	0.0456981	1.9239e-161	-0.468605	0.0476232	7.5816e-23	bst1
4	4:15708773:C:T	15708773	T	0.0126522	0.233415	0.0285966	3.28612e-16	0.288849	0.0306907	4.88516e-21	bst1
4	4:15721889:GACA:G	15721889	G	0.000970747	0.402942	0.103755	0.000102925	0.891954	0.104732	1.64372e-17	bst1
4	4:15722897:G:A	15722897	A	0.000925768	-1.46195	0.103753	4.33388e-45	-1.63263	0.104151	2.21891e-55	bst1
4	4:15723832:A:G	15723832	G	0.800081	-0.348128	0.0079732	0	-0.488512	0.0133009	2.63145e-295	bst1
4	4:15735478:C:A	15735478	A	0.546647	0.558908	0.00642586	0	0.413705	0.0126676	6.05953e-234	bst1
4	4:15737796:G:A	15737796	A	0.0060132	1.64236	0.0411897	0	1.4101	0.0423121	1.61982e-243	bst1
4	4:15737865:A:G	15737865	G	0.940409	-0.0859464	0.0134489	1.65247e-10	0.235898	0.0165313	3.37497e-46	bst1
4	4:15739628:A:G	15739628	G	0.248218	-0.961056	0.00786885	0	-0.124876	0.013101	1.54633e-21	bst1
4	4:15807555:G:A	15807555	A	0.0122587	0.296069	0.0290411	2.09116e-24	0.302627	0.029654	1.87782e-24	bst1
4	4:15851616:G:GAC	15851616	GAC	0.00311782	-1.11342	0.0571369	1.41867e-84	-0.596454	0.0588714	4.00554e-24	bst1
19	19:17335813:C:T	17335813	T	0.328348	-0.0511768	0.00681793	6.08647e-14	-0.0475008	0.00686928	4.67996e-12	bst2
19	19:17376089:G:A	17376089	A	0.054286	-0.151934	0.0138407	4.91201e-28	-0.151058	0.0139731	3.06584e-27	bst2
19	19:17376811:G:A	17376811	A	0.956807	-0.331448	0.0154389	3.07627e-102	-0.35493	0.016148	4.49799e-107	bst2
19	19:17391086:GCC:G	17391086	G	0.896625	0.0206349	0.0102935	0.0450001	0.0878961	0.0107271	2.52958e-16	bst2
19	19:17405291:C:T	17405291	T	0.000244743	-1.49073	0.200275	9.8115e-14	-1.51786	0.200396	3.61059e-14	bst2
19	19:17422755:CCTGA:C	17422755	C	0.00598089	0.384943	0.0405555	2.2717e-21	0.390758	0.0406179	6.56198e-22	bst2
4	4:74704104:A:G	74704104	G	0.68285	0.205045	0.00705809	1.49206e-185	0.191375	0.00729732	1.36283e-151	btc
4	4:74724884:C:A	74724884	A	0.669267	0.129194	0.00698864	2.66273e-76	0.0666213	0.0075135	7.52234e-19	btc
4	4:74749900:G:A	74749900	A	0.261195	-0.234684	0.00747791	3.38383e-216	-0.149297	0.00805367	1.02298e-76	btc
4	4:74792857:G:A	74792857	A	0.39452	-0.207593	0.0066587	2.23951e-213	-0.156766	0.00693966	5.44625e-113	btc
4	4:74794211:T:C	74794211	C	0.0101408	-0.402159	0.0327728	1.29448e-34	-0.56482	0.0334196	4.43283e-64	btc
4	4:74794598:G:A	74794598	A	0.0171466	0.520641	0.0251817	5.77208e-95	0.277386	0.0256651	3.15812e-27	btc
4	4:74794806:G:C	74794806	C	0.130793	-0.608392	0.00966561	0	-0.550101	0.0103536	0	btc
3	3:15516175:T:A	15516175	A	0.177881	-0.530069	0.00905945	0	-0.216804	0.0109792	8.54754e-87	btd
3	3:15557548:T:A	15557548	A	0.167468	0.160423	0.00931411	1.76488e-66	0.123462	0.0126775	2.06241e-22	btd
3	3:15602200:T:G	15602200	G	0.00657862	-0.0800771	0.0425267	0.0597025	-0.27904	0.0427662	6.80973e-11	btd
3	3:15604712:A:G	15604712	G	0.0802911	-0.141724	0.0127288	8.55851e-29	-0.168844	0.0160905	9.26456e-26	btd
3	3:15604767:G:A	15604767	A	0.00846	-0.484583	0.037476	3.02887e-38	-0.607142	0.0376881	2.18212e-58	btd
3	3:15606659:A:G	15606659	G	0.00332727	-0.277398	0.0599442	3.69921e-06	-0.419127	0.060042	2.94007e-12	btd
3	3:15635477:G:T	15635477	T	0.000286569	-2.21764	0.204283	1.87315e-27	-2.19307	0.204847	9.5527e-27	btd
3	3:15635641:C:G	15635641	G	0.00220533	-0.651291	0.0733666	6.85559e-19	-0.792896	0.0735056	3.97043e-27	btd
3	3:15644497:A:G	15644497	G	0.000124598	-1.95874	0.310281	2.74042e-10	-2.00989	0.310538	9.65446e-11	btd
3	3:15644501:C:T	15644501	T	0.00897084	-0.355915	0.0367465	3.46878e-22	-0.322459	0.0377429	1.30148e-17	btd
3	3:15644611:A:G	15644611	G	0.000161974	-2.19009	0.271686	7.56064e-16	-2.24182	0.271943	1.66943e-16	btd
3	3:15645186:G:C	15645186	C	0.0436083	-1.63146	0.0170178	0	-0.551553	0.0368067	9.18606e-51	btd
3	3:15645224:A:C	15645224	C	0.00112136	-2.00404	0.103352	9.29517e-84	-1.99957	0.104168	4.03015e-82	btd
3	3:15645451:C:T	15645451	T	0.000149514	-1.95768	0.282802	4.43928e-12	-2.0614	0.283009	3.24358e-13	btd
3	3:15645468:C:T	15645468	T	0.000274109	-2.0261	0.208864	2.99817e-22	-2.16104	0.20914	4.99595e-25	btd
3	3:15679447:C:G	15679447	G	0.00944431	-1.56742	0.035924	0	-0.938543	0.0476287	1.93762e-86	btd
3	3:15698270:C:A	15698270	A	0.243153	-0.290138	0.00808391	4.25108e-282	-0.155576	0.011737	4.20928e-40	btd
3	3:15788550:T:C	15788550	C	0.0113382	-1.57442	0.0326123	0	-0.90273	0.0457055	7.86231e-87	btd
3	3:15824111:C:A	15824111	A	0.000186897	-1.97951	0.253048	5.17162e-15	-2.1403	0.253275	2.90026e-17	btd
3	3:15861048:AAAAAAG:A	15861048	A	0.0864034	-0.0799592	0.0129252	6.15917e-10	-0.144296	0.0164946	2.1708e-18	btd
3	3:15912492:C:G	15912492	G	0.0141914	-1.48274	0.0292685	0	-0.856639	0.042829	5.3564e-89	btd
3	3:15955282:C:A	15955282	A	0.00624221	-1.46664	0.0439464	3.33676e-244	-0.862994	0.053827	7.55022e-58	btd
6	6:26465156:T:G	26465156	G	0.104107	0.296468	0.0114649	1.93976e-147	0.254119	0.0118172	1.42589e-102	btn1a1
6	6:26623694:T:C	26623694	C	0.0441233	-0.131556	0.0179406	2.25284e-13	-0.131694	0.0181083	3.52681e-13	btn1a1
6	6:26647877:CTT:C	26647877	C	0.267335	-0.161843	0.00796377	8.14765e-92	-0.134468	0.0081981	1.83882e-60	btn1a1
6	6:26428955:MantaDEL:54375:0:1:0:0:0:SVLEN=-37304	26428955	<DEL>	0.000961847	-2.74944	0.100963	2.70397e-163	-2.78927	0.10209	2.34185e-164	btn2a1
6	6:26437954:G:A	26437954	A	0.000769494	1.47117	0.112851	7.59667e-39	1.55028	0.113083	8.93886e-43	btn2a1
6	6:26456215:T:C	26456215	C	0.866722	-0.145678	0.00918825	1.30211e-56	-0.235382	0.0095207	6.03125e-135	btn2a1
6	6:26457987:AC:A	26457987	A	0.000107698	-2.37531	0.302537	4.11733e-15	-2.27516	0.302748	5.69087e-14	btn2a1
6	6:26458639:G:A	26458639	A	0.000448862	-2.68591	0.148392	3.18091e-73	-2.56152	0.148954	2.80926e-66	btn2a1
6	6:26458673:GCCTC:G	26458673	G	9.61847e-05	-2.50839	0.318842	3.62701e-15	-2.45419	0.319062	1.44978e-14	btn2a1
6	6:26459600:C:T	26459600	T	5.34519e-05	-2.76053	0.427809	1.09863e-10	-2.96568	0.428084	4.27461e-12	btn2a1
6	6:26459769:G:A	26459769	A	0.0195038	-0.345966	0.0225952	6.40868e-53	-0.237211	0.0228019	2.3998e-25	btn2a1
6	6:26516481:ATT:A	26516481	A	0.124583	0.00972369	0.00979496	0.320845	0.138386	0.0101334	1.85121e-42	btn2a1
6	6:26581807:C:T	26581807	T	0.110467	0.465126	0.00993846	0	0.520304	0.0104897	0	btn2a1
6	6:26873156:G:C	26873156	C	0.0459365	0.109	0.0149447	3.0188e-13	0.204764	0.0151578	1.38827e-41	btn2a1
6	6:26276547:MantaDEL:56162:0:0:0:0:0:SVLEN=-91	26276547	A	0.407179	0.149095	0.00566668	1.44208e-152	0.0422364	0.00596587	1.44508e-12	btn3a2
6	6:26365358:T:C	26365358	C	0.133588	-0.940914	0.00935795	0	-0.448602	0.0146167	7.48788e-207	btn3a2
6	6:26367243:C:T	26367243	T	0.116036	0.2822	0.00998331	8.75445e-176	0.520197	0.0129504	0	btn3a2
6	6:26368115:T:G	26368115	G	0.0660621	0.209732	0.0128939	1.72074e-59	0.127996	0.0133415	8.49255e-22	btn3a2
6	6:26370388:G:C	26370388	C	0.0112241	-0.877813	0.0302853	1.02321e-184	-0.28564	0.0317649	2.42036e-19	btn3a2
6	6:26394982:C:T	26394982	T	0.00280591	-0.819314	0.0605635	1.06629e-41	-0.544547	0.061552	8.99559e-19	btn3a2
6	6:26404466:C:T	26404466	T	0.426313	-0.210664	0.00645952	2.6876e-233	-0.425338	0.0108827	0	btn3a2
6	6:26412299:C:T	26412299	T	0.129564	0.424747	0.00946266	0	0.600054	0.0140603	0	btn3a2
6	6:26451660:T:C	26451660	C	0.0217915	0.133275	0.0218794	1.11965e-09	0.176489	0.0226243	6.14918e-15	btn3a2
6	6:26761984:MantaINS:60434:0:0:0:0:0:SVLEN=68	26761984	CACATGCATACGCATGTGCATGCATGCATACACATGCATACGCATGCATACGCATGTGCATGCATGCAT	0.11873	0.236004	0.00775064	1.21206e-203	0.0892013	0.00919618	3.02029e-22	btn3a2
19	19:29702275:G:C	29702275	C	0.601782	-0.0497567	0.00657908	3.94284e-14	-0.0834725	0.00769196	1.95291e-27	c19orf12
19	19:29702747:T:C	29702747	C	0.00091281	-1.00998	0.106758	3.06586e-21	-1.06874	0.106993	1.70434e-23	c19orf12
19	19:29708147:G:A	29708147	A	0.148524	-0.0234159	0.00906099	0.00975899	-0.0832633	0.0105802	3.55474e-15	c19orf12
23	X:120612153:T:C	120612153	C	0.227192	0.0992891	0.00706436	7.18508e-45	0.0908824	0.00718024	1.0194e-36	c1galt1c1
23	X:120626123:C:T	120626123	T	0.0529972	-0.12291	0.0131353	8.18558e-21	-0.102934	0.0132796	9.09707e-15	c1galt1c1
23	X:120626865:C:T	120626865	T	0.0097743	-0.709833	0.0299716	5.33152e-124	-0.689701	0.0302535	4.86852e-115	c1galt1c1
23	X:120642645:A:G	120642645	G	0.023804	0.230206	0.0193737	1.46116e-32	0.238646	0.0195021	1.9726e-34	c1galt1c1
1	1:22603370:T:TGG	22603370	TGG	0.0156073	-0.0220399	0.0255179	0.387751	0.228799	0.0266502	9.06363e-18	c1qa
1	1:22618891:G:A	22618891	A	0.0158584	-0.0353543	0.0253793	0.163609	0.268149	0.027038	3.49394e-23	c1qa
1	1:22634878:A:G	22634878	G	0.0129237	-0.802067	0.0281292	7.92771e-179	-0.242693	0.0306366	2.34347e-15	c1qa
1	1:22635921:A:T	22635921	T	0.0833729	-0.630594	0.0115668	0	-0.5841	0.0131527	0	c1qa
1	1:22639552:G:A	22639552	A	0.00155813	1.04289	0.0806082	2.75527e-38	0.909187	0.0807937	2.23354e-29	c1qa
1	1:22643380:TACAC:T	22643380	T	0.125134	-0.293394	0.00958596	9.98751e-206	-0.315231	0.0115365	2.16739e-164	c1qa
1	1:22647535:G:A	22647535	A	0.000117391	2.03848	0.293168	3.56882e-12	1.89429	0.293332	1.06213e-10	c1qa
1	1:22653494:C:A	22653494	A	0.413995	-0.268324	0.00643874	0	-0.140726	0.00729042	5.07324e-83	c1qa
1	1:22679187:GACACAC:G	22679187	G	0.00402692	-0.630669	0.0501471	2.84782e-36	-0.348303	0.0509911	8.45171e-12	c1qa
2	2:118952632:A:G	118952632	G	0.656272	0.0967911	0.00695026	4.3876e-44	0.100634	0.00699058	5.50469e-47	c1ql2
2	2:118985128:A:G	118985128	G	0.0199856	-0.182619	0.0235337	8.50009e-15	-0.208585	0.0236032	9.82079e-19	c1ql2
2	2:118994642:A:G	118994642	G	0.006259	0.507489	0.0417491	5.35099e-34	0.524321	0.0418868	5.98387e-36	c1ql2
2	2:119126040:A:T	119126040	T	0.0492109	-0.369778	0.0152583	9.62288e-130	-0.208585	0.01638	3.8193e-37	c1ql2
2	2:119145047:A:G	119145047	G	0.0484655	0.258559	0.0153853	2.22102e-63	0.172135	0.0156172	2.98866e-28	c1ql2
2	2:119158131:C:T	119158131	T	0.0016066	-0.585197	0.0825268	1.33153e-12	-0.692418	0.0826918	5.59421e-17	c1ql2
2	2:119160689:G:A	119160689	A	0.20282	-0.274818	0.00825759	7.35607e-243	-0.236982	0.00893762	6.47988e-155	c1ql2
2	2:119294922:T:C	119294922	C	0.410923	0.113336	0.00671163	5.65517e-64	0.0915702	0.00681302	3.50191e-41	c1ql2
17	17:79011385:G:A	79011385	A	0.0222997	0.132447	0.0214905	7.13575e-10	0.175612	0.0225008	5.96431e-15	c1qtnf1
17	17:79022318:C:T	79022318	T	0.0956962	0.398828	0.010834	1.15959e-296	0.180408	0.0165319	1.00233e-27	c1qtnf1
17	17:79022628:A:C	79022628	C	0.00533427	-1.26889	0.0435784	2.16157e-186	-1.42461	0.0453087	5.32602e-217	c1qtnf1
17	17:79041925:C:CTT	79041925	CTT	0.307962	0.125274	0.00688842	6.64187e-74	0.218853	0.0133555	2.37715e-60	c1qtnf1
17	17:79047988:G:A	79047988	A	0.000392439	-1.75955	0.162426	2.40331e-27	-1.93776	0.163133	1.53296e-32	c1qtnf1
17	17:79049426:A:G	79049426	G	0.187922	-0.0883495	0.00814437	2.04008e-27	-0.258078	0.0139273	1.17389e-76	c1qtnf1
11	11:119339269:T:A	119339269	A	0.143092	0.166845	0.00958705	7.80696e-68	0.168131	0.00962527	2.52614e-68	c1qtnf5
11	11:119339479:G:GC	119339479	GC	0.000216931	-2.28171	0.228148	1.50853e-23	-2.3427	0.228463	1.13318e-24	c1qtnf5
11	11:119339670:G:T	119339670	T	0.000127606	-2.33515	0.297501	4.18642e-15	-2.32176	0.297733	6.28313e-15	c1qtnf5
22	22:37188283:A:AGGAGGGAGAGAGGAGGGGAT	37188283	AGGAGGGAGAGAGGAGGGGAT	0.0611164	-0.157224	0.0146448	6.90995e-27	-0.157224	0.0146657	8.15578e-27	c1qtnf6
13	13:24058911:C:A	24058911	A	0.588817	0.0998737	0.00702446	7.08594e-46	0.0810123	0.00704772	1.40054e-30	c1qtnf9
13	13:24122229:A:G	24122229	G	0.601545	-0.0589584	0.0072066	2.81107e-16	-0.0727445	0.00722484	7.60002e-24	c1qtnf9
13	13:24272087:C:A	24272087	A	0.0666087	-0.0711575	0.0141026	4.51862e-07	-0.0964964	0.0144244	2.23445e-11	c1qtnf9
13	13:24305199:A:AGTCCTAATTTATTTTCCAGCTGAGCCCTAACTTCCGGCTCCCACCTACCTCCACG	24305199	AGTCCTAATTTATTTTCCAGCTGAGCCCTAACTTCCGGCTCCCACCTACCTCCACG	0.000115063	2.45687	0.327412	6.19421e-14	2.29693	0.327832	2.44497e-12	c1qtnf9
13	13:24307046:G:A	24307046	A	0.635573	0.351394	0.00730539	0	0.296955	0.0114819	1.74473e-147	c1qtnf9
13	13:24309588:TGGGTCCAGCCTGCAGCCCTA:T	24309588	T	0.00167481	-1.42957	0.0859602	4.18359e-62	-1.51486	0.0868286	3.65482e-68	c1qtnf9
13	13:24310406:C:T	24310406	T	0.00408628	0.184715	0.0551356	0.000807547	0.414057	0.0568622	3.29472e-13	c1qtnf9
13	13:24311005:G:C	24311005	C	0.388842	-0.560654	0.00720546	0	-0.39042	0.0112802	1.72179e-262	c1qtnf9
13	13:24313097:T:A	24313097	A	0.467201	0.339988	0.00704904	0	0.334904	0.0112921	2.64865e-193	c1qtnf9
13	13:24314904:C:T	24314904	T	0.0794105	0.459824	0.0126231	1.58077e-290	0.532204	0.0193196	4.75396e-167	c1qtnf9
13	13:24321255:A:G	24321255	G	0.786704	0.309227	0.00858444	3.8128e-284	0.347906	0.0174536	2.09968e-88	c1qtnf9
13	13:24321667:G:A	24321667	A	0.0613238	-1.2491	0.0146693	0	-0.570082	0.0239132	1.29756e-125	c1qtnf9
13	13:24332596:A:ATG	24332596	ATG	0.156025	-0.637727	0.00977319	0	-0.12588	0.0172333	2.78455e-13	c1qtnf9
13	13:24332842:T:C	24332842	C	0.13644	-0.902795	0.0105724	0	-0.288494	0.0216729	1.9896e-40	c1qtnf9
13	13:24341123:MantaDEL:131561:0:0:0:0:0:SVLEN=-52	24341123	C	0.0361672	0.168809	0.0136017	2.28145e-35	0.0945062	0.0138656	9.36866e-12	c1qtnf9
13	13:24384576:T:TGC	24384576	TGC	0.77145	0.558069	0.0101185	0	0.100864	0.0125515	9.28332e-16	c1qtnf9
13	13:24406388:C:CAAAATAAAATAAAATAAAAT	24406388	CAAAATAAAATAAAATAAAAT	0.289291	0.322187	0.00786871	0	0.0795965	0.0093883	2.28567e-17	c1qtnf9
13	13:24455263:C:G	24455263	G	0.362846	-0.216677	0.00749927	1.4586e-183	-0.0639522	0.00830115	1.31856e-14	c1qtnf9
12	12:7091786:C:A	7091786	A	0.00690249	0.135461	0.041407	0.00106997	0.299531	0.0419273	9.06044e-13	c1rl
12	12:7094298:G:A	7094298	A	0.264211	-0.257921	0.00778497	1.07656e-240	-0.156727	0.00941424	3.13331e-62	c1rl
12	12:7096218:C:T	7096218	T	0.000187345	-1.61857	0.250619	1.05893e-10	-1.60957	0.250793	1.38153e-10	c1rl
12	12:7096753:G:A	7096753	A	0.000337804	-1.94083	0.186801	2.75854e-25	-1.49932	0.187739	1.39195e-15	c1rl
12	12:7096876:C:T	7096876	T	0.000312766	-1.79637	0.194297	2.34176e-20	-1.80709	0.19456	1.57069e-20	c1rl
12	12:7097267:A:G	7097267	G	0.647658	-0.297048	0.00717255	0	-0.169776	0.00821359	6.42592e-95	c1rl
12	12:7097498:G:A	7097498	A	0.0455938	-0.551093	0.0166034	1.4243e-241	-0.382581	0.018116	5.38961e-99	c1rl
12	12:7102075:C:T	7102075	T	0.0011886	-0.81736	0.0996911	2.42543e-16	-0.827953	0.0998536	1.11674e-16	c1rl
12	12:7102090:G:C	7102090	C	0.0125602	-2.15646	0.030846	0	-2.16254	0.0332367	0	c1rl
12	12:7108271:A:G	7108271	G	0.000112343	-2.23019	0.323502	5.42837e-12	-2.08044	0.323757	1.31057e-10	c1rl
12	12:7063032:G:A	7063032	A	0.134822	-0.446542	0.0101646	0	-0.480622	0.0105575	0	c1r
12	12:7089608:C:T	7089608	T	0.0841162	-0.155538	0.0125001	1.52774e-35	-0.196277	0.0127773	2.97395e-53	c1r
12	12:7090144:C:G	7090144	G	0.00551956	-0.480561	0.0469764	1.45762e-24	-0.535488	0.0471494	6.82625e-30	c1r
12	12:7092360:A:T	7092360	T	0.387688	0.0462928	0.00714064	8.99139e-11	0.0674406	0.00733014	3.56465e-20	c1r
12	12:7016484:C:A	7016484	A	0.00051084	-2.66155	0.153717	3.64983e-67	-2.17289	0.154502	6.33712e-45	c1s
12	12:7063032:G:A	7063032	A	0.134822	-0.662155	0.010169	0	-0.654273	0.0107674	0	c1s
11	11:119097048:T:C	119097048	C	0.42373	-0.0494565	0.00664446	9.82241e-14	-0.0494565	0.00664844	1.01592e-13	c2cd2l
2	2:199860142:A:G	199860142	G	0.0414891	0.215404	0.017702	4.58294e-34	0.215404	0.0177357	6.08015e-34	c2orf69
6	6:31646325:C:T	31646325	T	0.802866	0.17442	0.00799498	1.62879e-105	0.111546	0.00888408	3.6963e-36	c2
6	6:31839931:CAAAA:C	31839931	C	0.0214504	0.19015	0.0219617	4.79041e-18	0.155799	0.0220477	1.58945e-12	c2
6	6:31932977:G:C	31932977	C	0.0135201	-0.480409	0.0286473	4.0599e-63	-0.404584	0.0295311	1.01169e-42	c2
6	6:31934247:C:G	31934247	G	0.000192757	-1.75422	0.229082	1.89429e-14	-1.66511	0.229326	3.84551e-13	c2
6	6:31934288:ATGGTGGACAGGGTCAGGAATCAGGAGTC:A	31934288	A	0.00726066	-2.33718	0.0373734	0	-2.14903	0.0419084	0	c2
6	6:32005380:C:T	32005380	T	0.0512374	-0.368001	0.0130399	3.21738e-175	-0.120036	0.0141262	1.93906e-17	c2
6	6:32100190:C:T	32100190	T	0.0749747	0.125734	0.0121227	3.33252e-25	0.108199	0.0125655	7.25157e-18	c2
6	6:32111144:C:T	32111144	T	9.63763e-05	-2.14797	0.32407	3.40023e-11	-2.11724	0.324284	6.62273e-11	c2
6	6:32142806:G:C	32142806	C	0.237519	0.2116	0.0074992	3.68562e-175	0.169491	0.00801572	3.0769e-99	c2
6	6:32679123:A:G	32679123	G	0.686183	0.149607	0.0060234	3.51766e-136	0.0560756	0.00669529	5.50432e-17	c2
19	19:6698443:G:A	6698443	A	0.135549	-0.16496	0.0103717	5.86736e-57	-0.16496	0.0104064	1.36663e-56	c3
1	1:207089534:G:A	207089534	A	7.49112e-05	-2.79626	0.351267	1.71349e-15	-2.87777	0.351553	2.70345e-16	c4bpb
1	1:207090484:A:G	207090484	G	0.503296	0.135376	0.00608409	1.10746e-109	0.141435	0.00641022	7.0108e-108	c4bpb
1	1:207096513:T:C	207096513	C	0.0666831	-0.306659	0.0121509	1.55138e-140	-0.263652	0.0123262	1.67191e-101	c4bpb
1	1:207106441:G:GTTT	207106441	GTTT	0.0504292	0.246594	0.0138889	1.58364e-70	0.280554	0.0144379	4.15335e-84	c4bpb
1	1:207124277:G:A	207124277	A	0.000770515	0.751916	0.109635	6.96569e-12	0.6956	0.109731	2.31049e-10	c4bpb
1	1:207125081:TTA:T	207125081	T	0.347223	-0.137635	0.0063594	7.11087e-104	-0.0974914	0.00652787	1.96176e-50	c4bpb
1	1:207126725:G:A	207126725	A	0.0113865	0.283833	0.0287169	4.89256e-23	0.244236	0.0289136	2.98657e-17	c4bpb
1	1:207134587:G:A	207134587	A	0.0039917	0.256395	0.0481857	1.03211e-07	0.314887	0.0483459	7.35657e-11	c4bpb
9	9:121098829:C:CAA	121098829	CAA	0.576144	-0.139601	0.00706176	5.55116e-87	-0.178905	0.00773717	2.72936e-118	c5
9	9:121123999:A:G	121123999	G	0.0476724	-0.0178871	0.0163266	0.273263	-0.134651	0.0170668	3.02943e-15	c5
9	9:121205482:A:T	121205482	T	0.0599098	-0.0596555	0.0147005	4.94822e-05	-0.173583	0.0155137	4.61536e-29	c5
7	7:995081:G:A	995081	A	0.211982	0.363677	0.00846754	0	0.260634	0.0100607	5.66556e-148	c7orf50
7	7:997746:GC:G	997746	G	0.0282636	-0.974829	0.0209405	0	-0.979264	0.0224127	0	c7orf50
7	7:1022211:G:A	1022211	A	0.00196432	0.506836	0.0773785	5.75031e-11	0.55564	0.0774752	7.39912e-13	c7orf50
7	7:1163320:G:C	1163320	C	0.444091	0.154815	0.00699695	1.77383e-108	0.116343	0.00828417	8.37857e-45	c7orf50
5	5:40931063:G:A	40931063	A	0.000102114	-2.54818	0.341008	7.86894e-14	-2.48046	0.341322	3.66999e-13	c7
5	5:40936439:T:C	40936439	C	0.00611406	-1.44908	0.0439575	2.53885e-238	-1.22413	0.0451995	1.56664e-161	c7
5	5:40946630:MantaDEL:79760:0:1:0:0:0:SVLEN=-6369	40946630	<DEL>	0.000357398	-2.32451	0.18233	3.16107e-37	-2.47833	0.18291	7.98154e-42	c7
5	5:40955428:G:C	40955428	C	8.93952e-05	-2.25353	0.364505	6.31186e-10	-2.3397	0.364693	1.40333e-10	c7
5	5:40955459:G:C	40955459	C	0.598509	-0.00037156	0.00700592	0.957704	-0.0524595	0.00723822	4.24327e-13	c7
5	5:40959520:C:A	40959520	A	0.00351016	-2.012	0.0581552	2.79545e-262	-0.7438	0.0622265	6.25405e-33	c7
5	5:40960064:A:T	40960064	T	0.240841	-0.404035	0.0080597	0	-0.315475	0.00973626	2.5708e-230	c7
5	5:40968757:G:A	40968757	A	0.226542	0.026891	0.00875602	0.0021324	0.147486	0.00967038	1.61379e-52	c7
5	5:40969055:C:A	40969055	A	0.0211891	-0.257736	0.0239015	4.13001e-27	-0.344873	0.0246349	1.57281e-44	c7
5	5:40972109:A:G	40972109	G	0.0307089	-1.46344	0.0200895	0	-1.59923	0.024095	0	c7
5	5:40979908:TG:T	40979908	T	0.000344634	-2.26302	0.185635	3.48429e-34	-2.57231	0.186182	2.03833e-43	c7
5	5:40979911:T:C	40979911	C	0.00057439	-2.06258	0.143827	1.21819e-46	-2.1325	0.14432	2.08618e-49	c7
5	5:40982930:T:G	40982930	G	0.0174364	-0.401713	0.026328	1.45612e-52	-0.35873	0.0278122	4.60037e-38	c7
5	5:40991173:G:GT	40991173	GT	0.655954	0.152909	0.00725188	1.08228e-98	0.0857142	0.00810891	4.08901e-26	c7
5	5:41248158:T:C	41248158	C	0.0440872	-0.0722125	0.0170094	2.18158e-05	-0.23122	0.0178979	3.52166e-38	c7
5	5:41262570:T:C	41262570	C	0.493107	0.214011	0.0069046	6.21305e-211	0.16817	0.00760304	2.08632e-108	c7
5	5:41262962:G:A	41262962	A	0.453458	0.353224	0.00694903	0	0.222933	0.00784667	1.47343e-177	c7
1	1:56929083:MantaINS:27830:0:0:2:1:0:SVLEN=249	56929083	CTGTGTAACAGTGGACAAATTGCTTAAGTGCTCTAAGCCTCAGTTCCCCCCAGCTGTTCTAGCATCTACCTTATAAGGTTGTCATGAGGATGGAAGGGATTAATACACAGAATCCATGGCTGACACATAGTAGTCATCCAATAAACAGTAACTACCATTATTATTGAACAAGACCTTGTACTCATCAAGGAAAGAATGCATTAATATTTATTCATTGATTCATTATTAAGCACCTATTTATACCAGTCAC	0.434451	0.355978	0.00549756	0	0.187364	0.00771135	2.09834e-130	c8b
1	1:56929441:C:A	56929441	A	0.000174446	-1.94421	0.259179	6.31311e-14	-2.25888	0.259528	3.20977e-18	c8b
1	1:56929748:C:G	56929748	G	0.328813	0.517984	0.0072934	0	0.310448	0.0108044	1.45506e-181	c8b
1	1:56940965:G:A	56940965	A	0.00134563	-1.93586	0.0917366	7.56422e-99	-1.85152	0.0924447	3.11568e-89	c8b
1	1:56946106:G:A	56946106	A	0.0159855	0.453156	0.0273633	1.33977e-61	0.271897	0.0276726	8.74294e-23	c8b
1	1:56949008:AT:A	56949008	A	0.0516983	-0.8482	0.0154569	0	-0.831821	0.0163998	0	c8b
1	1:56956889:G:A	56956889	A	0.00051084	-1.86623	0.151488	7.12879e-35	-1.75286	0.151838	7.89152e-31	c8b
1	1:56959695:G:A	56959695	A	0.00147022	-0.680247	0.0894234	2.80454e-14	-0.654168	0.0895959	2.84972e-13	c8b
1	1:56961525:T:C	56961525	C	0.000211812	-1.6488	0.235152	2.35549e-12	-1.53786	0.235407	6.45674e-11	c8b
1	1:56963214:G:A	56963214	A	0.227844	-0.180253	0.00820444	5.55515e-107	-0.0823552	0.00867095	2.14309e-21	c8b
1	1:56967422:A:G	56967422	G	0.51747	-0.166025	0.00684785	7.49576e-130	-0.0952261	0.00703046	8.50543e-42	c8b
5	5:39288941:A:G	39288941	G	0.00271773	-0.620109	0.0656373	3.46989e-21	-0.712042	0.065849	2.97879e-27	c9
5	5:39289756:A:G	39289756	G	0.000199461	-1.70155	0.24274	2.38721e-12	-1.64728	0.242921	1.19235e-11	c9
5	5:39308247:CTCTTTACACAATCA:C	39308247	C	0.000473721	-1.55126	0.157581	7.26095e-23	-1.54641	0.157824	1.14497e-22	c9
5	5:39331792:G:A	39331792	A	0.0100357	-0.457007	0.0341392	7.24441e-41	-0.462793	0.0343023	1.75272e-41	c9
5	5:39342112:G:T	39342112	T	0.00139623	-1.41507	0.0918756	1.58631e-53	-1.37739	0.0922351	1.99741e-50	c9
5	5:39352834:GT:G	39352834	G	0.0321933	0.162768	0.0194456	5.74092e-17	0.144284	0.0196067	1.85423e-13	c9
5	5:39356024:A:G	39356024	G	0.939636	-0.199174	0.0143896	1.43138e-43	-0.176258	0.0147901	9.62312e-33	c9
5	5:39364452:G:A	39364452	A	0.398259	-0.0912915	0.00702915	1.43945e-38	-0.0691811	0.00726587	1.70902e-21	c9
19	19:48611148:T:TTTG	48611148	TTTG	0.200614	0.0689743	0.00820269	4.14433e-17	0.0689743	0.00820904	4.38047e-17	ca11
15	15:63171784:G:A	63171784	A	0.000377464	-2.71224	0.164767	6.98625e-61	-2.83794	0.16529	4.49947e-66	ca12
15	15:63308404:G:A	63308404	A	0.219719	-0.182574	0.00772538	1.76494e-123	-0.0994865	0.00839581	2.1637e-32	ca12
15	15:63323565:C:T	63323565	T	0.10135	0.254423	0.0105886	1.41752e-127	0.287715	0.0138199	2.91785e-96	ca12
15	15:63327227:A:T	63327227	T	0.000603982	0.824662	0.130347	2.50514e-10	1.38791	0.13171	5.79546e-26	ca12
15	15:63327234:C:T	63327234	T	0.00118639	0.697072	0.0930198	6.69064e-14	0.605139	0.0931366	8.17555e-11	ca12
15	15:63338970:C:T	63338970	T	0.0337561	-0.510886	0.0177	3.41898e-183	-0.285324	0.0198167	5.31038e-47	ca12
15	15:63340317:G:A	63340317	A	0.000485311	-2.82651	0.145355	3.17759e-84	-2.90664	0.145983	3.27828e-88	ca12
15	15:63340781:CAT:C	63340781	C	0.00018334	-2.80259	0.236472	2.10924e-32	-2.91446	0.236864	8.58025e-35	ca12
15	15:63354273:GT:G	63354273	G	0.0551337	0.112027	0.0140827	1.79222e-15	-0.223057	0.0181539	1.06354e-34	ca12
15	15:63381972:T:C	63381972	C	0.274569	-0.281341	0.0071482	0	-0.238283	0.00764983	5.26973e-213	ca12
15	15:63390906:A:G	63390906	G	0.0120804	0.348559	0.0293188	1.35688e-32	0.273434	0.0294857	1.80237e-20	ca12
8	8:85268677:CT:C	85268677	C	0.701295	0.120154	0.00704512	3.2128e-65	0.172836	0.00717194	2.56517e-128	ca13
8	8:85274026:G:A	85274026	A	0.0669279	-0.519475	0.0128702	0	-0.573996	0.0132961	0	ca13
1	1:150181549:G:A	150181549	A	0.000150658	-2.09556	0.249731	4.80922e-17	-1.69768	0.250451	1.21429e-11	ca14
1	1:150252706:G:A	150252706	A	0.124225	0.231549	0.00925973	5.25777e-138	0.178874	0.0102276	1.7288e-68	ca14
1	1:150257055:G:A	150257055	A	0.0443406	-0.357166	0.0147706	3.53642e-129	-0.351744	0.0155317	1.49948e-113	ca14
1	1:150258183:G:T	150258183	T	0.00178853	-2.04161	0.072239	1.01703e-175	-1.99022	0.0729948	1.09811e-163	ca14
1	1:150258400:C:T	150258400	T	0.0490568	-0.325919	0.0141367	1.3161e-117	-0.256398	0.0147268	6.89098e-68	ca14
1	1:150262544:ACT:A	150262544	A	0.00015969	-2.68787	0.241235	7.8232e-29	-2.81118	0.241631	2.76169e-31	ca14
1	1:150263111:G:A	150263111	A	0.000223566	-1.55878	0.203945	2.11989e-14	-1.51223	0.204122	1.27791e-13	ca14
1	1:150263192:TG:T	150263192	T	0.000276796	-2.0081	0.183358	6.51407e-28	-1.70851	0.184111	1.69849e-20	ca14
1	1:150289968:CA:C	150289968	C	0.259876	0.0562123	0.00695952	6.63595e-16	0.0905473	0.00735681	8.20741e-35	ca14
1	1:150502385:AT:A	150502385	A	0.53359	-0.178122	0.00611121	9.18119e-187	-0.0750562	0.00688704	1.17591e-27	ca14
8	8:84561946:A:G	84561946	G	0.000219486	-1.31363	0.208994	3.26818e-10	-1.38275	0.20914	3.80152e-11	ca1
8	8:85329784:A:G	85329784	G	0.000274357	-1.36797	0.186996	2.56417e-13	-1.4194	0.187139	3.33141e-14	ca1
8	8:85343981:C:A	85343981	A	0.589044	-0.0861855	0.00628619	8.81027e-43	-0.0880875	0.00630202	2.13369e-44	ca1
8	8:85478718:C:CT	85478718	CT	0.0173933	-0.193091	0.0233494	1.3437e-16	-0.155187	0.0235014	4.02046e-11	ca2
8	8:85847898:A:G	85847898	G	0.518787	0.0979713	0.00616289	6.65006e-57	0.0935744	0.00621553	3.20401e-51	ca2
8	8:85359743:T:C	85359743	C	0.0243177	-0.1408	0.0196912	8.6524e-13	-0.147581	0.0198643	1.09023e-13	ca3
8	8:85392492:A:G	85392492	G	0.0206329	0.253697	0.0214082	2.14015e-32	0.23899	0.0216047	1.91912e-28	ca3
8	8:85438820:G:T	85438820	T	0.00517205	0.427155	0.0423676	6.6284e-24	0.419004	0.0424918	6.15514e-23	ca3
8	8:85438822:G:C	85438822	C	0.241828	-0.168232	0.00711264	1.11139e-123	-0.118804	0.00762967	1.14152e-54	ca3
8	8:85443136:G:A	85443136	A	0.85024	-0.177655	0.00854136	4.38431e-96	-0.143517	0.00889066	1.28404e-58	ca3
8	8:85478718:C:CT	85478718	CT	0.0176171	-0.356652	0.0230019	3.19283e-54	-0.243292	0.0236709	8.84384e-25	ca3
17	17:59735426:G:T	59735426	T	0.00012727	-2.59721	0.279155	1.35479e-20	-2.60274	0.27942	1.22209e-20	ca4
17	17:60148880:G:C	60148880	C	0.00418814	0.354644	0.048734	3.40979e-13	0.313991	0.0487836	1.22346e-10	ca4
17	17:60150164:G:T	60150164	T	0.112922	0.146892	0.0100048	8.38846e-49	0.118504	0.0100833	6.85431e-32	ca4
17	17:60156653:GCTT:G	60156653	G	8.4823e-05	-2.92249	0.341928	1.26229e-17	-3.02784	0.342203	8.90565e-19	ca4
17	17:60156793:A:T	60156793	T	0.0352977	-0.828119	0.0171343	0	-0.642217	0.0253015	3.92442e-142	ca4
17	17:60157158:G:A	60157158	A	0.00113451	0.792441	0.0936043	2.54267e-17	0.747039	0.0936944	1.54684e-15	ca4
17	17:60157788:G:A	60157788	A	6.36173e-05	-2.66329	0.394781	1.51719e-11	-2.74915	0.394972	3.39382e-12	ca4
17	17:60159246:A:C	60159246	C	0.000243866	-2.72128	0.201702	1.75287e-41	-2.73361	0.202102	1.1004e-41	ca4
17	17:60159354:C:T	60159354	T	0.00284157	0.41203	0.059025	2.93919e-12	0.382215	0.059074	9.79367e-11	ca4
17	17:60170154:A:T	60170154	T	0.00833386	-1.01085	0.0346951	1.28513e-186	-1.02417	0.0350398	8.35877e-188	ca4
17	17:60329278:G:GT	60329278	GT	0.0380895	-0.670546	0.016463	0	-0.239348	0.0240745	2.73305e-23	ca4
16	16:87866091:T:G	87866091	G	0.101262	-0.175514	0.0105224	1.83112e-62	-0.0874192	0.0119224	2.26135e-13	ca5a
16	16:87883329:T:G	87883329	G	0.0382181	0.531649	0.0166471	8.3366e-224	0.290524	0.0204554	8.79669e-46	ca5a
16	16:87888430:A:G	87888430	G	0.347244	0.447958	0.00660476	0	0.106531	0.00994381	8.81538e-27	ca5a
16	16:87891266:A:G	87891266	G	0.00978504	0.581685	0.0320383	1.15268e-73	0.329106	0.0343577	9.81587e-22	ca5a
16	16:87891824:T:C	87891824	C	0.00818955	-0.775167	0.0350487	2.1758e-108	-0.632119	0.0356372	2.14829e-70	ca5a
16	16:87893276:C:A	87893276	A	0.0512369	0.610907	0.0142985	0	0.366035	0.0187179	3.71563e-85	ca5a
16	16:87893616:T:C	87893616	C	0.192887	0.821168	0.00800963	0	0.372128	0.0159475	1.98126e-120	ca5a
16	16:87893685:G:A	87893685	A	0.0372958	0.33363	0.0166313	1.63867e-89	0.470618	0.0171376	5.11803e-166	ca5a
16	16:87904702:C:T	87904702	T	0.0589451	0.98211	0.0133675	0	0.691067	0.0187955	6.07263e-296	ca5a
16	16:87928165:A:T	87928165	T	0.189174	0.0377549	0.00805152	2.74323e-06	0.0635879	0.00839428	3.58733e-14	ca5a
16	16:88033756:T:A	88033756	A	6.56039e-05	2.57418	0.388376	3.40124e-11	2.75525	0.38858	1.33568e-12	ca5a
1	1:8632711:TTTTCCTGTAC:T	8632711	T	0.000818383	-1.13697	0.10581	6.22963e-27	-0.873828	0.106021	1.69298e-16	ca6
1	1:8819268:TAA:T	8819268	T	0.0038401	-0.502242	0.0488857	9.24864e-25	-0.334758	0.0494093	1.24228e-11	ca6
1	1:8928973:CAAAAAAAA:C	8928973	C	0.00279368	-0.452922	0.0589159	1.49918e-14	-0.525569	0.0595366	1.06888e-18	ca6
1	1:8938554:C:A	8938554	A	0.0527642	0.205602	0.0135684	7.23827e-52	0.117141	0.0139404	4.35142e-17	ca6
1	1:8939784:G:T	8939784	T	0.737713	-0.194693	0.00688248	4.82709e-176	-0.09605	0.00805635	9.05991e-33	ca6
1	1:8945251:C:T	8945251	T	0.0183171	0.00691867	0.0225958	0.759458	-0.187972	0.0229531	2.62591e-16	ca6
1	1:8949392:G:C	8949392	C	0.0987014	0.0271768	0.0100865	0.00705211	-0.253368	0.0117243	1.4316e-103	ca6
1	1:8950696:C:A	8950696	A	0.000506215	-0.623684	0.134491	3.52877e-06	-0.965615	0.134778	7.80749e-13	ca6
1	1:8951362:A:G	8951362	G	0.0144832	0.053303	0.0252729	0.0349362	0.20147	0.0257509	5.12442e-15	ca6
1	1:8953741:G:A	8953741	A	0.0100467	0.630267	0.0304166	2.23278e-95	0.239278	0.031289	2.05195e-14	ca6
1	1:8954337:A:G	8954337	G	0.20775	0.276066	0.00743382	7.2431e-302	0.148127	0.00942455	1.1543e-55	ca6
1	1:8955948:C:A	8955948	A	0.0572421	-0.290755	0.0130714	1.30087e-109	-0.160391	0.0155506	6.08088e-25	ca6
1	1:8957145:A:G	8957145	G	0.301842	0.497839	0.00659715	0	0.336091	0.00825795	0	ca6
1	1:8961283:A:G	8961283	G	0.0177352	-0.296278	0.0229148	3.06617e-38	-0.16098	0.0245132	5.13146e-11	ca6
1	1:8969480:G:A	8969480	A	0.0109943	-1.01328	0.0290321	6.91908e-267	-1.46049	0.0328617	0	ca6
1	1:8974539:A:G	8974539	G	0.411707	0.702939	0.00614395	0	0.306088	0.0123722	3.97923e-135	ca6
1	1:8974674:T:C	8974674	C	0.0107604	0.758001	0.0292648	6.41247e-148	0.259827	0.0308016	3.29804e-17	ca6
1	1:8974756:C:CAGA	8974756	CAGA	0.505503	0.554712	0.00606657	0	0.193448	0.0113607	5.11319e-65	ca6
1	1:8974907:A:C	8974907	C	0.0189305	0.359183	0.0221169	2.62045e-59	0.265037	0.0230708	1.51683e-30	ca6
1	1:8975563:C:T	8975563	T	0.00151838	0.0962408	0.0777417	0.215732	1.12553	0.0828565	4.98043e-42	ca6
1	1:8985346:G:A	8985346	A	0.568584	0.246353	0.00610959	0	0.0571665	0.00725029	3.15221e-15	ca6
9	9:35657172:A:T	35657172	T	0.317195	-0.0387988	0.00674701	8.89706e-09	-0.0664824	0.00693333	8.91115e-22	ca9
9	9:35660875:C:T	35660875	T	0.000617468	-1.77164	0.126113	7.91998e-45	-1.83552	0.126435	9.39262e-48	ca9
9	9:35673921:C:T	35673921	T	0.00304482	-0.307372	0.0569054	6.61022e-08	-0.385024	0.0570251	1.45982e-11	ca9
9	9:35675964:G:A	35675964	A	0.0261432	-0.354998	0.0196834	1.02749e-72	-0.362492	0.0199072	4.37276e-74	ca9
9	9:35677783:C:A	35677783	A	0.00284012	-1.31374	0.058765	1.05978e-110	-1.32061	0.0592778	5.99584e-110	ca9
9	9:35679914:C:T	35679914	T	0.00010646	-1.96068	0.30338	1.02793e-10	-1.94723	0.303526	1.40496e-10	ca9
9	9:35682299:T:A	35682299	A	0.652764	0.101703	0.00655349	2.58416e-54	0.115149	0.00670992	5.20694e-66	ca9
12	12:48797209:T:C	48797209	C	0.233345	0.117982	0.00815091	1.75081e-47	0.120253	0.00817984	6.33523e-49	cacnb3
12	12:48807222:A:G	48807222	G	0.990372	-0.203821	0.0353365	8.02169e-09	-0.226396	0.0353841	1.57183e-10	cacnb3
1	1:174695323:TCTGA:T	174695323	T	0.109006	-0.175449	0.0111696	1.33899e-55	-0.175449	0.0112049	2.91872e-55	cacybp
8	8:90111355:A:G	90111355	G	0.0089407	0.665646	0.0333155	8.21098e-89	0.665646	0.0334604	4.62954e-88	calb1
16	16:71119869:G:A	71119869	A	0.288233	-0.0689754	0.00705534	1.42263e-22	-0.0689754	0.00706269	1.5729e-22	calb2
11	11:14900334:G:A	14900334	A	0.453337	-0.105246	0.00526954	9.55084e-89	-0.130577	0.00550745	2.89894e-124	calca
11	11:14969965:A:G	14969965	G	0.0216704	-0.168569	0.017979	6.85992e-21	-0.198304	0.0182201	1.37678e-27	calca
11	11:15098415:T:A	15098415	A	0.621416	-0.0429402	0.00539931	1.82188e-15	-0.0703172	0.0056147	5.53417e-36	calca
11	11:15040017:A:G	15040017	G	0.00527988	-0.354116	0.0476454	1.06707e-13	-0.395071	0.0478117	1.41985e-16	calcb
11	11:15073906:G:T	15073906	T	0.0107099	0.129436	0.0335399	0.000113775	0.285569	0.0342417	7.44037e-17	calcb
11	11:15078253:T:G	15078253	G	0.00755699	-0.676081	0.0400251	5.20304e-64	-0.698522	0.0402817	2.3105e-67	calcb
11	11:15089319:G:A	15089319	A	0.0853124	-0.029168	0.0123933	0.0185961	0.118829	0.0141587	4.75451e-17	calcb
11	11:15089798:G:A	15089798	A	0.558214	0.0446657	0.00693711	1.20532e-10	0.176911	0.00901248	8.63686e-86	calcb
11	11:15105198:G:T	15105198	T	0.760604	-0.132104	0.00810702	1.0708e-59	-0.232599	0.00988528	2.02109e-122	calcb
11	11:15157735:A:G	15157735	G	0.42746	0.0772896	0.00696704	1.34744e-28	0.0741096	0.00699086	2.95074e-26	calcb
12	12:53732948:T:G	53732948	G	0.150809	0.138804	0.00868279	1.59707e-57	0.138804	0.00870676	3.23345e-57	calcoco1
17	17:48830866:G:A	48830866	A	0.158843	0.0735543	0.00934188	3.44558e-15	0.0735543	0.00934916	3.61864e-15	calcoco2
17	17:3886861:T:C	3886861	C	0.188126	0.164751	0.00834118	7.78364e-87	0.0953379	0.00858396	1.16625e-28	camkk1
17	17:3890178:C:T	3890178	T	0.287546	-0.284449	0.00717923	0	-0.270897	0.00749042	2.10506e-286	camkk1
17	17:3890208:C:T	3890208	T	0.00347551	-0.548288	0.0553393	3.8522e-23	-0.610585	0.0554377	3.27498e-28	camkk1
17	17:3890242:C:T	3890242	T	0.00260663	-0.425268	0.0640402	3.12321e-11	-0.484141	0.0641408	4.41671e-14	camkk1
17	17:78993599:G:A	78993599	A	0.000430515	-1.45243	0.154599	5.7315e-21	-1.45647	0.154754	4.8918e-21	cant1
17	17:78997083:C:T	78997083	T	0.000118392	-2.85308	0.294708	3.63004e-22	-2.85174	0.295015	4.18718e-22	cant1
17	17:78997094:G:A	78997094	A	0.000182969	-1.8917	0.236935	1.41613e-15	-1.89363	0.237097	1.38568e-15	cant1
17	17:78997110:A:C	78997110	C	0.000398226	-1.22706	0.160634	2.1916e-14	-1.22155	0.160747	2.97881e-14	cant1
17	17:78997815:C:T	78997815	T	0.0920823	0.192381	0.0110929	2.23908e-67	0.165762	0.0112038	1.57254e-49	cant1
17	17:78998411:G:T	78998411	T	0.114767	-0.205232	0.0100628	1.84766e-92	-0.189777	0.0101755	1.25241e-77	cant1
2	2:85313188:MantaINS:39491:0:0:0:0:0:SVLEN=317	85313188	CTAAAAATAGGCCGGGCGCGGTGGCTCACGCCTGTAATCCCAGCACTTTGGGAGGCCGAGGCGGGCGGATCACGAGGTCAGGAGATCGAGACCATCCCGGCTAAAACGGTGAAACCCCGTCTCTACTAAAAATACAAAAAATTAGCCGGGCGTAGTGGCGGGCGCCTGTAGTCCCAGCTACTTGGGAGGCTGAGGCAGGAGAATGGCGTGAACCCGGGAGGCGGAGCTTGCAGTGAGCCGAGATCCCGCCACTGCACTCCAGCCTGGGCGACAGAGCGAGAATCCGTCTCAAAAAAAAAAAAAAAAAAAAAAAAAAAC	0.0921739	0.297705	0.00879533	3.87359e-251	0.0648209	0.00920928	1.94109e-12	capg
2	2:85380653:T:A	85380653	A	0.0334841	-0.532452	0.0176262	1.86046e-200	-0.236165	0.0203419	3.67722e-31	capg
2	2:85394936:T:C	85394936	C	0.664874	-0.855462	0.00668707	0	-0.187404	0.0131956	8.90166e-46	capg
2	2:85399204:T:C	85399204	C	0.000389467	-1.54514	0.160345	5.61509e-22	-1.36077	0.16058	2.36979e-17	capg
2	2:85399401:C:T	85399401	T	0.147098	-0.528468	0.00894014	0	-0.686338	0.013355	0	capg
2	2:85401227:C:A	85401227	A	0.000270463	-1.55261	0.192408	7.06659e-16	-1.4234	0.19296	1.62303e-13	capg
2	2:85402143:C:T	85402143	T	0.0126469	-1.4757	0.0283445	0	-1.28656	0.0321398	0	capg
2	2:85404950:AAT:A	85404950	A	0.0699146	-0.459035	0.0126206	1.18504e-289	-0.536163	0.0167916	1.01298e-223	capg
2	2:85409069:G:A	85409069	A	0.109564	-0.443777	0.0101299	0	-0.766007	0.0137972	0	capg
2	2:85409072:T:C	85409072	C	0.339933	-0.262399	0.0066714	0	-0.526007	0.0110573	0	capg
2	2:85414117:A:G	85414117	G	0.0338101	-0.45385	0.017522	6.36852e-148	-0.294046	0.0195138	2.60384e-51	capg
19	19:5876211:C:T	5876211	T	0.00526764	-0.306011	0.0452688	1.3812e-11	-0.287425	0.0454497	2.54818e-10	caps
19	19:5889923:G:A	5889923	A	0.48183	0.0792695	0.00653717	7.69476e-34	0.0653499	0.00677065	4.82316e-22	caps
19	19:5914411:A:G	5914411	G	0.00156395	-1.31222	0.0831139	3.75052e-56	-1.36238	0.083436	6.19794e-60	caps
19	19:5915289:C:A	5915289	A	0.00142632	-2.18196	0.087006	8.58594e-139	-2.17379	0.0877776	2.15175e-135	caps
19	19:5937228:G:C	5937228	C	0.0178622	0.305793	0.0253608	1.7664e-33	0.32277	0.0256662	2.8723e-36	caps
19	19:5945229:G:A	5945229	A	0.103388	-0.1778	0.010782	4.29758e-61	-0.156079	0.0110755	4.23787e-45	caps
16	16:8809732:G:T	8809732	T	0.525263	-0.0812151	0.0063064	5.97096e-38	-0.0684825	0.00653554	1.08479e-25	carhsp1
16	16:8811020:T:TATG	8811020	TATG	0.942416	-0.157874	0.0135245	1.74754e-31	-0.121907	0.0140101	3.2788e-18	carhsp1
16	16:8855238:C:T	8855238	T	0.000879817	-0.797167	0.106516	7.20875e-14	-0.79725	0.10659	7.45672e-14	carhsp1
16	16:8869050:G:A	8869050	A	0.42678	-0.0681985	0.00693171	7.67521e-23	-0.070811	0.00694245	1.98864e-24	carhsp1
2	2:201195947:C:T	201195947	T	0.000879798	-0.622735	0.109158	1.16414e-08	-0.699841	0.109259	1.50023e-10	casp10
2	2:201209484:A:G	201209484	G	0.0429671	0.210397	0.0158799	4.55645e-40	0.122867	0.0162815	4.47405e-14	casp10
2	2:201209805:A:G	201209805	G	0.494259	0.177601	0.00648693	4.97538e-165	0.168165	0.0066967	3.71075e-139	casp10
11	11:105037461:C:T	105037461	T	0.172206	-0.0580656	0.00847038	7.12451e-12	-0.0580656	0.00847466	7.29921e-12	casp1
4	4:184652783:A:G	184652783	G	0.723042	0.125289	0.00707078	2.97796e-70	0.0862061	0.00842544	1.43067e-24	casp3
4	4:184655999:G:A	184655999	A	0.0113345	0.222715	0.0297554	7.16235e-14	0.18883	0.0298377	2.47413e-10	casp3
4	4:184671774:A:G	184671774	G	0.126266	-0.164257	0.0100901	1.39065e-59	-0.0958799	0.0120024	1.36722e-15	casp3
10	10:113678603:CGTGTGTGT:C	113678603	C	0.259936	-0.0675148	0.00794501	1.93282e-17	-0.0526375	0.00804732	6.11102e-11	casp7
10	10:113725526:T:C	113725526	C	0.00304031	-1.17105	0.0628274	1.54648e-77	-1.20719	0.0631379	1.7247e-81	casp7
10	10:113732333:G:A	113732333	A	0.260292	-0.120957	0.00782831	7.40201e-54	-0.11738	0.00794686	2.26748e-49	casp7
2	2:201230407:C:T	201230407	T	0.0811512	0.202279	0.0115042	3.32176e-69	0.0866278	0.0121337	9.37189e-13	casp8
2	2:201286677:G:A	201286677	A	0.180318	-0.1174	0.00817705	9.59516e-47	-0.0653542	0.00835307	5.11816e-15	casp8
2	2:201293404:A:T	201293404	T	0.136146	0.31347	0.00915885	9.95619e-257	0.279096	0.00984323	7.45253e-177	casp8
1	1:15497652:A:AT	15497652	AT	0.142731	-0.116317	0.0104144	5.79179e-29	-0.116317	0.010432	7.15627e-29	casp9
11	11:34438684:C:T	34438684	T	0.223859	-0.134664	0.00789715	3.36462e-65	-0.203034	0.00838077	1.1791e-129	cat
11	11:34451227:A:G	34451227	G	0.0392911	-0.0587052	0.0170205	0.000562484	-0.173006	0.0173352	1.86335e-23	cat
11	11:34456207:G:T	34456207	T	0.00231646	-1.17347	0.068692	1.98412e-65	-1.09428	0.0692103	2.61193e-56	cat
11	11:34461363:G:A	34461363	A	0.000708879	-0.730386	0.123924	3.77364e-09	-0.814383	0.124004	5.11957e-11	cat
11	11:34467283:C:T	34467283	T	0.220758	-0.178822	0.00794421	3.33315e-112	-0.250077	0.00842985	2.13131e-193	cat
11	11:35133071:C:G	35133071	G	0.000101266	-2.20162	0.327684	1.83316e-11	-2.31234	0.327885	1.76007e-12	cat
11	11:59725537:G:T	59725537	T	0.00292297	-0.518998	0.0555553	9.45251e-21	-0.523059	0.0556107	5.16752e-21	cblif
11	11:59831680:T:A	59831680	A	0.000408347	-0.966722	0.148186	6.85908e-11	-0.98083	0.148253	3.69284e-11	cblif
11	11:59836223:A:G	59836223	G	0.00364289	-0.905536	0.049787	6.40059e-74	-0.912369	0.0499666	1.73621e-74	cblif
11	11:59842602:A:G	59842602	G	0.00284769	-0.635034	0.056275	1.56568e-29	-0.646364	0.0563542	1.87361e-30	cblif
11	11:59845374:C:T	59845374	T	0.00032238	-1.23105	0.166815	1.58608e-13	-1.22777	0.166919	1.90192e-13	cblif
20	20:55255261:T:G	55255261	G	0.617393	0.105733	0.00660393	1.07735e-57	0.100571	0.00663015	5.70213e-52	cbln4
20	20:55561623:C:G	55561623	G	0.221447	-0.156749	0.00770235	4.5674e-92	-0.147811	0.00775578	5.62406e-81	cbln4
20	20:55582439:A:G	55582439	G	0.325398	-0.0857435	0.00685161	6.23097e-36	-0.0713031	0.00689188	4.36565e-25	cbln4
20	20:55714960:G:A	55714960	A	0.287004	0.191015	0.00708042	2.68416e-160	0.184777	0.00717284	2.45228e-146	cbln4
20	20:55761125:T:C	55761125	C	0.591981	-0.0398315	0.00652372	1.02388e-09	-0.0491132	0.00666486	1.71933e-13	cbln4
20	20:55783511:A:C	55783511	C	0.303201	-0.163843	0.00696575	2.47387e-122	-0.18995	0.00709782	9.01057e-158	cbln4
20	20:55858715:T:TA	55858715	TA	0.18457	0.0525185	0.00823202	1.77339e-10	0.0568089	0.00861601	4.29823e-11	cbln4
20	20:55961645:C:A	55961645	A	0.102611	0.0837663	0.010497	1.46306e-15	0.133787	0.010803	3.17862e-35	cbln4
20	20:55961745:C:T	55961745	T	0.0013414	-0.756652	0.0874042	4.84642e-18	-0.608951	0.0877252	3.87743e-12	cbln4
20	20:55992677:A:G	55992677	G	0.181178	-0.139554	0.00831208	2.92275e-63	-0.111526	0.00885884	2.41866e-36	cbln4
20	20:56003787:C:G	56003787	G	0.160733	0.147673	0.00872858	3.29644e-64	0.126117	0.00912581	1.93673e-43	cbln4
20	20:56005424:C:T	56005424	T	0.00304476	0.547128	0.0581235	4.81268e-21	0.64503	0.0585681	3.29533e-28	cbln4
20	20:56179321:A:G	56179321	G	0.701133	0.14179	0.00695075	1.69843e-92	0.115791	0.00730105	1.20879e-56	cbln4
21	21:42980431:T:G	42980431	G	0.115049	0.107963	0.0109493	6.18858e-23	0.118936	0.0110072	3.24857e-27	cbs
21	21:42995872:T:C	42995872	C	0.0662813	0.14339	0.0140541	1.92803e-24	0.15708	0.0141296	1.03596e-28	cbs
19	19:13913456:C:T	13913456	T	0.0135989	-0.335821	0.0271279	3.38811e-35	-0.394994	0.0277982	8.01685e-46	cc2d1a
19	19:13923430:C:T	13923430	T	0.00574464	-0.327888	0.0416335	3.39163e-15	-0.281895	0.0419646	1.84929e-11	cc2d1a
19	19:13927777:A:G	13927777	G	0.2435	0.0542914	0.0073108	1.11769e-13	0.0558851	0.00796936	2.34108e-12	cc2d1a
19	19:13927978:C:T	13927978	T	0.279906	-0.0681884	0.00697927	1.51253e-22	-0.0510556	0.00750655	1.03554e-11	cc2d1a
22	22:41884060:T:TG	41884060	TG	0.356715	-0.0633577	0.00730325	4.12553e-18	-0.0633577	0.00731004	4.42814e-18	ccdc134
3	3:191359317:GAATC:G	191359317	G	0.31486	-0.022251	0.00747533	0.00291473	-0.0523102	0.00756986	4.83531e-12	ccdc50
3	3:191365376:C:G	191365376	G	0.0482508	-0.403019	0.0161237	6.85252e-138	-0.424438	0.0164567	1.11175e-146	ccdc50
3	3:192001906:AT:A	192001906	A	0.307204	0.0747376	0.00750839	2.42543e-23	0.0784955	0.0075193	1.64177e-25	ccdc50
3	3:112634391:C:A	112634391	A	0.847025	0.078845	0.00806286	1.38863e-22	0.065194	0.00823472	2.4337e-15	ccdc80
3	3:112638503:A:C	112638503	C	5.36446e-05	3.28447	0.395711	1.03959e-16	3.19799	0.396058	6.7731e-16	ccdc80
3	3:112654118:A:G	112654118	G	0.704859	-0.0728113	0.00636231	2.51526e-30	-0.058955	0.00652793	1.69816e-19	ccdc80
3	3:112790414:T:C	112790414	C	0.592765	0.0498046	0.00593288	4.67184e-17	0.0392482	0.00598589	5.49808e-11	ccdc80
3	3:112847365:T:A	112847365	A	0.0481042	0.0869729	0.0140264	5.62278e-10	0.096143	0.0140754	8.45934e-12	ccdc80
19	19:38911656:G:T	38911656	T	0.00487067	-0.928891	0.0478096	4.39135e-84	-0.928024	0.048042	3.87108e-83	ccer2
19	19:38912292:G:A	38912292	A	0.00519151	0.349088	0.0463427	4.96825e-14	0.346927	0.046376	7.39075e-14	ccer2
17	17:34188511:C:T	34188511	T	0.222815	-0.110483	0.00717805	1.85835e-53	-0.0985377	0.00736366	7.7449e-41	ccl11
17	17:34263126:G:T	34263126	T	0.0832851	-0.111561	0.0108352	7.3327e-25	-0.0794935	0.0110988	7.93235e-13	ccl11
17	17:34319275:A:G	34319275	G	0.000732733	0.755038	0.110418	8.03078e-12	0.722489	0.110489	6.19243e-11	ccl11
17	17:34187059:T:C	34187059	C	0.573929	0.148372	0.00626705	6.53583e-124	0.119174	0.00684725	7.61096e-68	ccl13
17	17:34247226:G:A	34247226	A	0.357767	0.165301	0.00647164	6.67491e-144	0.171406	0.00721284	7.87788e-125	ccl13
17	17:34317172:A:G	34317172	G	0.104857	-0.00785312	0.0101013	0.436901	-0.0961543	0.0103083	1.08034e-20	ccl13
17	17:34319275:A:G	34319275	G	0.000733964	1.12262	0.11456	1.13249e-22	1.20777	0.114769	6.7361e-26	ccl13
17	17:34328184:C:T	34328184	T	0.00279752	0.334235	0.0586395	1.19929e-08	0.401136	0.0588273	9.1758e-12	ccl13
17	17:34347142:G:A	34347142	A	0.00174386	-0.644346	0.0750716	9.23612e-18	-0.648531	0.075252	6.80609e-18	ccl13
17	17:34355597:T:C	34355597	C	0.0530106	-0.467855	0.0138262	5.39559e-251	-0.563967	0.0142601	0	ccl13
17	17:35974398:A:C	35974398	C	0.226119	0.21578	0.00772368	9.36301e-172	0.132706	0.00835452	8.13239e-57	ccl14
17	17:35983847:CT:C	35983847	C	0.000107615	-2.36834	0.303645	6.20544e-15	-2.54351	0.304093	6.04885e-17	ccl14
17	17:35984345:C:T	35984345	T	0.000236753	-2.20503	0.20481	4.96976e-27	-2.23079	0.205073	1.46756e-27	ccl14
17	17:35984351:T:C	35984351	C	0.0514722	0.392145	0.0142779	4.5778e-166	0.468685	0.0201734	2.1198e-119	ccl14
17	17:35984372:C:T	35984372	T	0.000247514	-1.34128	0.200374	2.17326e-11	-1.33597	0.200486	2.67091e-11	ccl14
17	17:35985301:T:C	35985301	C	0.0531725	-1.00954	0.0140266	0	-0.779871	0.020631	0	ccl14
17	17:35987298:T:A	35987298	A	0.202958	-0.184014	0.00782534	2.85519e-122	-0.198882	0.0148134	4.26923e-41	ccl14
17	17:36006345:C:CTT	36006345	CTT	0.0724708	0.0596643	0.0121625	9.31445e-07	0.156526	0.0172862	1.36578e-19	ccl14
17	17:35967829:C:CA	35967829	CA	0.176474	0.216766	0.00818879	2.08793e-154	0.0970319	0.00868859	5.86535e-29	ccl15
17	17:35981646:C:T	35981646	T	0.0287238	1.17455	0.0185832	0	0.486968	0.0269058	3.24639e-73	ccl15
17	17:35985179:T:C	35985179	C	0.095788	0.671351	0.0105565	0	0.307717	0.0168808	3.04944e-74	ccl15
17	17:35998290:G:T	35998290	T	0.00160117	-1.06457	0.0777683	1.18129e-42	-1.01731	0.0780199	7.33152e-39	ccl15
17	17:35998496:T:C	35998496	C	0.546943	0.261664	0.00624284	0	0.0790161	0.00708883	7.44221e-29	ccl15
17	17:35998778:C:T	35998778	T	0.0555379	0.885843	0.0135475	0	0.598325	0.0234192	5.71285e-144	ccl15
17	17:36001607:C:CAGGGCAG	36001607	CAGGGCAG	0.0740521	1.55614	0.0118679	0	0.353305	0.0246846	1.82051e-46	ccl15
17	17:36004546:G:C	36004546	C	0.0117061	1.45156	0.0289341	0	0.934089	0.0376611	8.42554e-136	ccl15
17	17:36008654:C:T	36008654	T	0.106966	-0.115043	0.010065	2.96092e-30	-0.196425	0.0132197	6.13537e-50	ccl15
17	17:36014358:A:G	36014358	G	0.0271116	1.61152	0.0191626	0	1.06197	0.0316607	1.16354e-246	ccl15
17	17:36038696:G:A	36038696	A	0.0123542	-0.0101543	0.0281792	0.718587	-0.458846	0.0338297	6.5994e-42	ccl15
17	17:36216745:G:A	36216745	A	0.0113538	0.483681	0.0268874	2.3704e-72	0.237003	0.0278522	1.74984e-17	ccl15
17	17:35962777:G:A	35962777	A	0.0041247	-1.19307	0.0470218	5.0487e-142	-0.662819	0.0509749	1.1784e-38	ccl16
17	17:35965995:G:A	35965995	A	0.055433	-1.11657	0.0132863	0	-0.420597	0.0251745	1.16085e-62	ccl16
17	17:35968113:T:G	35968113	G	0.0134998	-1.21662	0.0262334	0	-0.31796	0.0310349	1.24326e-24	ccl16
17	17:35972836:G:A	35972836	A	0.161029	0.282782	0.00829559	1.1021e-254	0.350519	0.0120413	2.69653e-186	ccl16
17	17:35974402:A:C	35974402	C	0.152841	-0.374546	0.00860186	0	-0.24977	0.0138813	2.20031e-72	ccl16
17	17:35975233:A:T	35975233	T	0.00944398	-1.15407	0.0313549	1.4432e-296	-0.293091	0.0352369	8.96649e-17	ccl16
17	17:35976776:TC:T	35976776	T	0.01283	-1.18872	0.0270311	0	-1.048	0.031289	5.87442e-246	ccl16
17	17:35979140:AAAG:A	35979140	A	0.0204649	-1.35699	0.021394	0	-1.13651	0.0270192	0	ccl16
17	17:35979575:A:T	35979575	T	7.42202e-05	2.83793	0.35185	7.27946e-16	3.39554	0.352495	5.80697e-22	ccl16
17	17:35980421:T:C	35980421	C	0.0956274	-1.32576	0.0103313	0	-0.337493	0.0217984	4.55594e-54	ccl16
17	17:35980462:G:A	35980462	A	0.000137837	2.11045	0.258164	2.96253e-16	1.8933	0.258362	2.33442e-13	ccl16
17	17:35981014:C:T	35981014	T	0.0064891	0.345	0.0376227	4.73038e-20	0.257221	0.0376972	8.894e-12	ccl16
17	17:35982038:CA:C	35982038	C	0.175464	-0.364881	0.00798082	0	-0.164849	0.0100603	2.40227e-60	ccl16
17	17:35997581:C:T	35997581	T	0.0379767	0.1686	0.0159331	3.6215e-26	0.105333	0.0161485	6.9014e-11	ccl16
16	16:57393157:C:T	57393157	T	0.058404	-0.169325	0.0130392	1.47209e-38	-0.0931739	0.013278	2.26434e-12	ccl17
16	16:57408423:A:AT	57408423	AT	0.0803796	0.386477	0.0112533	1.76486e-258	0.423482	0.0116383	6.84563e-290	ccl17
16	16:57410484:T:C	57410484	C	0.745821	-0.111557	0.00703168	1.10869e-56	-0.150202	0.00726241	5.02026e-95	ccl17
17	17:35959741:C:T	35959741	T	0.17419	0.117598	0.00831455	2.04431e-45	0.0606371	0.00837883	4.58908e-13	ccl18
17	17:36024968:C:T	36024968	T	0.0923673	0.349528	0.0108192	5.71118e-229	0.122499	0.0120239	2.24245e-24	ccl18
17	17:36055364:T:C	36055364	C	0.00147993	-1.2325	0.0815153	1.19795e-51	-1.13476	0.0817638	8.55358e-44	ccl18
17	17:36063877:T:C	36063877	C	0.0303284	0.969521	0.0183848	0	0.405526	0.0225193	1.68869e-72	ccl18
17	17:36064257:A:G	36064257	G	0.133021	0.69679	0.00922463	0	0.568874	0.0111453	0	ccl18
17	17:36070960:CAA:C	36070960	C	0.000206755	-1.52282	0.217861	2.75142e-12	-1.44499	0.217998	3.39152e-11	ccl18
17	17:36071135:T:C	36071135	C	0.699985	0.0844741	0.00683233	4.09891e-35	0.192476	0.0103145	1.03463e-77	ccl18
17	17:36086082:A:ACT	36086082	ACT	0.234911	0.0853892	0.0073666	4.55629e-31	0.309357	0.0109457	9.88592e-176	ccl18
9	9:34710087:A:C	34710087	C	0.122983	0.107121	0.00946572	1.08442e-29	0.107121	0.00947856	1.29135e-29	ccl19
2	2:227784520:G:A	227784520	A	0.599694	0.0841673	0.00649062	1.86962e-38	0.0841673	0.00650228	2.53161e-38	ccl20
9	9:34716565:CTTTGTTTTGT:C	34716565	C	0.135472	0.11355	0.00911951	1.37539e-35	0.0775689	0.0102872	4.68677e-14	ccl21
9	9:34723038:C:A	34723038	A	0.316751	-0.103902	0.00670423	3.57989e-54	-0.105214	0.00789391	1.58112e-40	ccl21
9	9:34877883:C:G	34877883	G	0.230765	0.0322382	0.00739554	1.30574e-05	0.0985991	0.00885064	7.98247e-29	ccl21
9	9:34961474:A:G	34961474	G	0.418676	0.0421636	0.0063216	2.5621e-11	0.0692591	0.00724065	1.11872e-21	ccl21
16	16:57349752:C:T	57349752	T	0.111298	0.176192	0.0101154	6.00426e-68	0.131084	0.0103666	1.19356e-36	ccl22
16	16:57354818:G:A	57354818	A	0.767907	0.138783	0.00754042	1.19325e-75	0.10057	0.008283	6.34337e-34	ccl22
16	16:57360481:T:C	57360481	C	0.00970568	-0.808107	0.0325999	1.18886e-135	-0.668163	0.0362898	1.05582e-75	ccl22
16	16:57360545:C:T	57360545	T	0.00107359	-0.991738	0.0974239	2.44522e-24	-1.02063	0.0975708	1.31238e-25	ccl22
16	16:57364806:C:CT	57364806	CT	0.945892	0.361532	0.0142571	7.32835e-142	0.175256	0.0166845	8.2722e-26	ccl22
17	17:35969923:C:T	35969923	T	0.173796	0.0503888	0.0083605	1.67023e-09	0.191767	0.00905768	1.73959e-99	ccl23
17	17:35971598:T:A	35971598	A	0.020832	-0.0652922	0.0223578	0.00349659	-0.151831	0.0230853	4.80181e-11	ccl23
17	17:35975800:G:GTT	35975800	GTT	0.0569947	0.117177	0.0142296	1.79954e-16	0.124494	0.0147238	2.78275e-17	ccl23
17	17:35983010:C:CTCCCTCCATCCCTCCCTCTCTCCA	35983010	CTCCCTCCATCCCTCCCTCTCTCCA	0.0862502	0.0490889	0.0117116	2.77144e-05	0.338958	0.0179332	1.11546e-79	ccl23
17	17:35983454:T:C	35983454	C	0.115436	-0.000490428	0.00993162	0.960616	-0.0724297	0.0102502	1.5925e-12	ccl23
17	17:35997162:CTTATTA:C	35997162	C	0.10852	0.214431	0.0101642	8.52983e-99	0.185302	0.0147968	5.58364e-36	ccl23
17	17:35999179:C:A	35999179	A	0.130796	-0.567224	0.00936435	0	-0.43275	0.0158133	6.9218e-165	ccl23
17	17:36013285:C:T	36013285	T	0.015785	0.147512	0.0253825	6.18922e-09	0.20111	0.0257132	5.22805e-15	ccl23
17	17:36013737:C:T	36013737	T	0.00427487	1.52119	0.0485237	9.90673e-216	1.49935	0.0492368	1.13028e-203	ccl23
17	17:36017925:G:A	36017925	A	0.0272214	-0.921254	0.0194486	0	-0.765219	0.0322187	1.07817e-124	ccl23
17	17:36022355:T:G	36022355	G	0.00145349	-0.742448	0.0830357	3.84581e-19	-0.647504	0.084599	1.95125e-14	ccl23
17	17:36023622:A:G	36023622	G	0.0465991	-0.567485	0.0149855	0	-0.213674	0.020697	5.49386e-25	ccl23
17	17:36034834:C:T	36034834	T	0.510689	-0.211488	0.00629142	1.00251e-247	-0.211601	0.00665746	1.07428e-221	ccl23
17	17:36081695:C:T	36081695	T	0.274458	-0.0269409	0.00705574	0.000134377	0.0670611	0.00733115	5.83074e-20	ccl23
7	7:75761701:MantaDEL:51442:0:1:0:0:0:SVLEN=-2963	75761701	<DEL>	0.00469921	-0.739779	0.0467015	1.63299e-56	-0.531996	0.0478223	9.54077e-29	ccl24
7	7:75762625:G:C	75762625	C	0.0095287	-0.185498	0.0328163	1.58022e-08	-0.217072	0.0332319	6.48753e-11	ccl24
7	7:75793000:T:C	75793000	C	0.302217	-0.492025	0.00700541	0	-0.0709468	0.0101218	2.3946e-12	ccl24
7	7:75794280:GAGAAAGGAAGGA:G	75794280	G	0.0153845	-0.416733	0.0260237	1.027e-57	0.281424	0.0300526	7.64964e-21	ccl24
7	7:75797305:C:T	75797305	T	0.364386	-0.251994	0.00665816	0	-0.10007	0.00924881	2.77479e-27	ccl24
7	7:75798247:C:T	75798247	T	0.14116	-0.357196	0.00922541	0	-0.178207	0.0125355	7.26881e-46	ccl24
7	7:75801569:A:G	75801569	G	0.973757	-0.915207	0.020032	0	-0.329382	0.0291089	1.09983e-29	ccl24
7	7:75805044:A:G	75805044	G	0.0438814	-0.431459	0.0156426	1.81411e-167	-0.259983	0.0189059	4.99341e-43	ccl24
7	7:75806448:CAAAAAAAA:C	75806448	C	0.0262142	0.624396	0.0204209	2.52729e-205	0.224761	0.0223504	8.62256e-24	ccl24
7	7:75812926:AGG:A	75812926	A	0.1183	-0.232532	0.00987875	1.64243e-122	-0.271396	0.0139448	2.29575e-84	ccl24
7	7:75813269:A:G	75813269	G	0.246805	-0.202553	0.00739401	3.2154e-165	-0.339288	0.00933045	1.60724e-289	ccl24
7	7:75817506:A:AT	75817506	AT	0.290727	0.477417	0.00701601	0	0.29337	0.0110891	3.13188e-154	ccl24
7	7:75820816:A:AATCC	75820816	AATCC	0.0970523	-0.568838	0.0113731	0	-0.416651	0.0169034	3.77416e-134	ccl24
7	7:75823679:A:G	75823679	G	0.081312	-0.492563	0.0117284	0	-0.55847	0.0174133	1.10419e-225	ccl24
7	7:75829063:T:A	75829063	A	0.0211737	1.50567	0.022222	0	1.04677	0.0292061	2.54994e-281	ccl24
7	7:75829646:CTT:C	75829646	C	0.382534	0.0434182	0.00665918	7.0283e-11	-0.150726	0.010374	7.91608e-48	ccl24
7	7:75831075:A:G	75831075	G	0.894588	-1.38034	0.0104188	0	-0.27772	0.0209051	2.83632e-40	ccl24
7	7:75834288:C:T	75834288	T	0.0130976	0.986987	0.0280039	4.14699e-272	0.552238	0.0337207	2.80037e-60	ccl24
7	7:75838916:CAA:C	75838916	C	0.115113	-0.50321	0.0102313	0	-0.455003	0.0161157	2.26826e-175	ccl24
7	7:75849997:T:TA	75849997	TA	0.01206	-0.534799	0.0296858	1.47741e-72	-0.246572	0.032615	4.02836e-14	ccl24
7	7:75853006:G:A	75853006	A	0.0135314	-0.452628	0.0278657	2.4958e-59	-0.51591	0.0305035	3.60039e-64	ccl24
7	7:75853256:A:T	75853256	T	0.0869074	-0.509253	0.0113876	0	-0.578328	0.0169496	3.66736e-255	ccl24
7	7:75853418:TA:T	75853418	T	0.0465556	0.554946	0.0152147	2.83123e-291	0.254558	0.0181896	1.67891e-44	ccl24
7	7:75856593:G:A	75856593	A	0.00423892	-0.552982	0.0493737	4.08054e-29	-0.468704	0.0512009	5.47536e-20	ccl24
7	7:75859533:G:A	75859533	A	0.0238941	1.55994	0.0210244	0	0.792159	0.0313427	6.15047e-141	ccl24
7	7:75861243:C:T	75861243	T	0.00389655	0.21787	0.0510629	1.98387e-05	0.377227	0.0542779	3.65527e-12	ccl24
7	7:75865115:T:A	75865115	A	0.00127922	-0.431802	0.0901581	1.67292e-06	-0.728742	0.0984454	1.33652e-13	ccl24
7	7:75884555:G:T	75884555	T	0.00773924	0.856796	0.0365644	1.9929e-121	0.61014	0.0424657	8.23439e-47	ccl24
7	7:75889942:T:C	75889942	C	0.0425391	1.16866	0.0158288	0	0.32543	0.0249827	8.67828e-39	ccl24
7	7:75944265:A:G	75944265	G	0.0191826	0.881669	0.0232863	0	0.274333	0.0315532	3.48988e-18	ccl24
7	7:76009103:G:A	76009103	A	0.161992	0.240827	0.00867847	1.74551e-169	0.113624	0.00962828	3.85152e-32	ccl24
7	7:76107748:TAC:T	76107748	T	0.00482849	1.04487	0.0461575	1.87124e-113	0.361759	0.0509199	1.20777e-12	ccl24
19	19:7935219:A:G	7935219	G	0.531784	-0.332712	0.00616435	0	-0.0914961	0.010581	5.27846e-18	ccl25
19	19:7951065:C:T	7951065	T	0.0709671	-0.154295	0.0120121	9.17938e-38	-0.137928	0.01338	6.45028e-25	ccl25
19	19:8006474:C:CT	8006474	CT	0.34162	-0.142359	0.00648089	6.09494e-107	-0.0534079	0.00688663	8.81354e-15	ccl25
19	19:8015247:C:T	8015247	T	0.00660606	0.271271	0.0379486	8.78082e-13	0.265183	0.0395199	1.94449e-11	ccl25
19	19:8016659:T:G	8016659	G	0.358134	-0.247709	0.00644424	0	-0.106099	0.00696596	2.20241e-52	ccl25
19	19:8034739:G:GCTAAT	8034739	GCTAAT	0.521875	-0.348628	0.00645435	0	-0.200358	0.0111082	1.00011e-72	ccl25
19	19:8051492:GTT:G	8051492	G	0.132752	0.787939	0.00973216	0	0.175146	0.0143379	2.56596e-34	ccl25
19	19:8053119:C:T	8053119	T	0.000201763	-2.49499	0.217029	1.3799e-30	-2.24115	0.217538	6.87964e-25	ccl25
19	19:8056476:A:G	8056476	G	0.239183	0.770968	0.00723261	0	0.243981	0.0155447	1.62505e-55	ccl25
19	19:8057883:T:C	8057883	C	0.925812	0.26955	0.0117238	5.64458e-117	0.102559	0.0128131	1.20201e-15	ccl25
19	19:8065354:A:G	8065354	G	0.622058	0.168483	0.00636936	3.45057e-154	0.382676	0.0132203	3.15095e-184	ccl25
19	19:8069838:A:G	8069838	G	0.453846	-0.222999	0.00619371	7.21453e-284	-0.459172	0.013149	3.60513e-267	ccl25
19	19:8078457:G:A	8078457	A	0.00256509	0.0546167	0.0612318	0.372411	0.443275	0.0626982	1.54958e-12	ccl25
19	19:8081129:G:A	8081129	A	0.0156638	0.585271	0.0249163	5.22436e-122	0.434954	0.0272529	2.42998e-57	ccl25
19	19:8086462:A:ATTT	8086462	ATTT	0.0401097	0.614538	0.015721	0	0.331716	0.0188926	5.16838e-69	ccl25
7	7:75768251:TTTTA:T	75768251	T	0.415179	-0.0509916	0.00638786	1.43307e-15	-0.0819852	0.00652697	3.45984e-36	ccl26
7	7:75771945:C:T	75771945	T	0.00915952	-0.994998	0.033027	2.15961e-199	-1.02884	0.0336484	2.53802e-205	ccl26
7	7:75773591:T:G	75773591	G	0.00463381	0.288825	0.0463609	4.66654e-10	0.378685	0.0466928	5.0561e-16	ccl26
7	7:75796288:GGA:G	75796288	G	0.483309	-0.113654	0.00632224	2.95795e-72	-0.155548	0.00701195	4.9727e-109	ccl26
7	7:75798247:C:T	75798247	T	0.141168	0.0083628	0.00908906	0.357523	0.108693	0.0100682	3.6097e-27	ccl26
7	7:75848099:T:C	75848099	C	0.254583	0.0588166	0.00720788	3.34909e-16	0.0611256	0.00725698	3.66968e-17	ccl26
9	9:34649445:A:G	34649445	G	0.0961547	-0.322687	0.0104776	2.80459e-208	-0.304445	0.0106479	8.44253e-180	ccl27
9	9:34673916:T:C	34673916	C	0.577457	-0.12014	0.00622527	5.50121e-83	-0.100969	0.00628618	4.70467e-58	ccl27
5	5:43388398:A:T	43388398	T	0.000852193	-0.865969	0.106549	4.38506e-16	-0.853803	0.106693	1.21999e-15	ccl28
5	5:43560059:G:GT	43560059	GT	0.43193	-0.0504707	0.00638945	2.80997e-15	-0.0480068	0.00639808	6.22214e-14	ccl28
5	5:44404443:C:A	44404443	A	0.389644	-0.048704	0.00637315	2.13772e-14	-0.0487207	0.00637894	2.21077e-14	ccl28
17	17:34187665:T:A	34187665	A	0.346208	0.0574926	0.00634083	1.22287e-19	0.0456416	0.00652542	2.66342e-12	ccl2
17	17:34206404:T:A	34206404	A	0.230005	-0.0697316	0.00718148	2.7355e-22	-0.0577046	0.00739153	5.86355e-15	ccl2
17	17:35666124:C:T	35666124	T	7.52704e-05	3.11091	0.353678	1.41929e-18	2.81187	0.354024	1.97982e-15	ccl3
17	17:36065187:A:G	36065187	G	0.0956717	-0.164763	0.0104231	2.76276e-56	-0.0821359	0.0106187	1.03368e-14	ccl3
17	17:36082933:C:A	36082933	A	0.223179	0.406678	0.00733367	0	0.356065	0.00782171	0	ccl3
17	17:36086214:G:A	36086214	A	0.0120775	0.173815	0.0290674	2.23517e-09	0.284951	0.0291949	1.66631e-22	ccl3
17	17:36093229:T:C	36093229	C	0.00018276	3.20289	0.226979	3.25154e-45	3.1819	0.227651	2.15207e-44	ccl3
17	17:36107306:G:A	36107306	A	0.0479283	-0.249235	0.0143705	2.20806e-67	-0.133093	0.0153204	3.71138e-18	ccl3
17	17:36108645:T:C	36108645	C	0.00142986	-0.805143	0.0812566	3.81779e-23	-0.682323	0.081436	5.35405e-17	ccl3
17	17:36137995:A:G	36137995	G	0.10842	-0.212517	0.0100348	1.52363e-99	-0.106532	0.0107399	3.43113e-23	ccl3
17	17:36158069:C:T	36158069	T	0.543961	0.157936	0.00667389	8.31932e-124	0.115322	0.00718153	5.01456e-58	ccl3
17	17:36183139:G:A	36183139	A	0.140516	0.197375	0.008745	8.53687e-113	0.132725	0.008895	2.39716e-50	ccl3
17	17:36192077:C:T	36192077	T	0.0261183	-0.192086	0.0181202	2.95899e-26	-0.150457	0.0182104	1.43122e-16	ccl3
17	17:36463908:G:A	36463908	A	0.121855	-0.185337	0.00942763	4.84965e-86	-0.108847	0.0101321	6.40742e-27	ccl3
17	17:35996816:T:G	35996816	G	0.0560416	0.088628	0.0133619	3.29179e-11	0.104781	0.0134002	5.30981e-15	ccl4
17	17:36105271:T:A	36105271	A	0.228341	-0.182049	0.00727982	5.08571e-138	-0.199574	0.007518	2.84488e-155	ccl4
17	17:36134139:G:C	36134139	C	0.156307	-0.00129418	0.00870506	0.881814	-0.078374	0.0088924	1.21196e-18	ccl4
17	17:36144680:T:C	36144680	C	0.0221268	-0.442759	0.0207937	1.31984e-100	-0.418503	0.0221597	1.49242e-79	ccl4
17	17:36146748:C:T	36146748	T	0.593653	0.327979	0.00779125	0	0.110734	0.0100489	3.07564e-28	ccl4
17	17:36153146:A:G	36153146	G	0.202893	0.0220084	0.00833434	0.00827376	0.0624173	0.00912193	7.77913e-12	ccl4
17	17:36163068:C:A	36163068	A	0.623557	0.384618	0.00678103	0	0.0988636	0.0100403	7.08319e-23	ccl4
17	17:36182122:G:T	36182122	T	0.0961793	0.26929	0.0112483	1.16032e-126	0.332798	0.0122251	3.52636e-163	ccl4
17	17:36187340:MantaBND:6878:0:1:0:0:0:0:C[chr17:36109418[:SVLEN=77922:SVTYPE=INV	36187340	C[CHR17:36109418[	0.0404936	0.0635261	0.0159036	6.48452e-05	0.129778	0.0168163	1.18765e-14	ccl4
17	17:36190859:A:G	36190859	G	0.0432422	-0.412115	0.013669	1.08537e-199	-0.158332	0.0167031	2.56253e-21	ccl4
17	17:36206045:C:T	36206045	T	0.0336493	-0.214499	0.0155192	1.89024e-43	-0.181595	0.0157717	1.121e-30	ccl4
17	17:36212343:G:A	36212343	A	0.810872	0.394327	0.00764438	0	0.238532	0.0121069	2.06749e-86	ccl4
17	17:36221845:C:T	36221845	T	0.00310416	0.345175	0.054071	1.72819e-10	0.425611	0.0549202	9.2163e-15	ccl4
17	17:36225436:G:C	36225436	C	0.0657974	-0.364859	0.0121529	5.00938e-198	-0.217875	0.0148929	1.82218e-48	ccl4
17	17:36229432:G:A	36229432	A	0.971112	0.408241	0.0169234	1.43874e-128	0.153266	0.0190502	8.59757e-16	ccl4
17	17:36463908:G:A	36463908	A	0.121928	-0.413262	0.00941817	0	-0.34154	0.0109061	2.78768e-215	ccl4
17	17:36603023:G:A	36603023	A	0.0111502	0.292866	0.0291893	1.0878e-23	0.236693	0.0294263	8.72305e-16	ccl4
17	17:35880776:C:T	35880776	T	0.180459	-0.222691	0.00819983	2.03691e-162	-0.221422	0.00826816	5.51402e-158	ccl5
17	17:36191905:T:C	36191905	C	0.719822	0.0486209	0.00695047	2.64617e-12	0.0441124	0.00695603	2.27374e-10	ccl5
17	17:34190977:T:A	34190977	A	0.423151	0.101655	0.00622952	7.31782e-60	0.104325	0.00647704	2.28179e-58	ccl7
17	17:34221498:T:C	34221498	C	0.0613482	0.0632763	0.0128278	8.10809e-07	0.087815	0.0131685	2.5836e-11	ccl7
17	17:34260828:G:GT	34260828	GT	0.621274	0.0480251	0.00635321	4.05598e-14	0.0477927	0.006413	9.16083e-14	ccl7
17	17:34271244:T:C	34271244	C	0.000204262	-1.36213	0.215702	2.70389e-10	-1.38469	0.215863	1.41137e-10	ccl7
17	17:34300631:CTAATTGTG:C	34300631	C	0.521149	0.0769862	0.00615867	7.42218e-36	0.053904	0.00632126	1.49667e-17	ccl7
17	17:34187059:T:C	34187059	C	0.573818	0.120994	0.00641253	2.07597e-79	0.145392	0.00896009	3.27017e-59	ccl8
17	17:34200628:A:G	34200628	G	0.00110891	-0.674108	0.0954303	1.61919e-12	-0.699721	0.0965066	4.1522e-13	ccl8
17	17:34202691:G:T	34202691	T	0.050273	-0.59877	0.0145005	0	-0.274984	0.0183229	6.54215e-51	ccl8
17	17:34239839:AAAAGAAAG:A	34239839	A	0.224915	0.149729	0.00758348	9.01539e-87	0.182304	0.0117029	1.03198e-54	ccl8
17	17:34299488:C:T	34299488	T	0.562957	-0.16979	0.0063831	6.80109e-156	-0.269315	0.0102666	1.14315e-151	ccl8
17	17:34303891:C:T	34303891	T	0.0166862	-0.85162	0.0248227	5.93947e-258	-0.193419	0.027192	1.13473e-12	ccl8
17	17:34314328:G:A	34314328	A	0.00295341	0.615067	0.0585857	8.76839e-26	0.430394	0.0590254	3.0611e-13	ccl8
17	17:34314374:G:A	34314374	A	0.00533106	0.353039	0.0436932	6.47918e-16	0.296477	0.0442265	2.03334e-11	ccl8
17	17:34319275:A:G	34319275	G	0.000735702	-0.960804	0.117062	2.25558e-16	-1.21688	0.117407	3.5909e-25	ccl8
17	17:34319392:G:C	34319392	C	0.00771937	0.710667	0.036238	1.24317e-85	0.349462	0.0385967	1.37576e-19	ccl8
17	17:34320272:CA:C	34320272	C	0.000277215	-1.15334	0.190631	1.4474e-09	-1.28119	0.190815	1.88951e-11	ccl8
17	17:34320338:A:T	34320338	T	0.0217405	-0.481069	0.0216376	1.64708e-109	-0.654699	0.022593	1.24968e-184	ccl8
17	17:34320725:T:C	34320725	C	0.155364	-1.07493	0.00872394	0	-0.266638	0.0182845	3.61777e-48	ccl8
17	17:34320872:C:A	34320872	A	0.00425418	-0.23955	0.0486148	8.32834e-07	-0.500756	0.0490517	1.81216e-24	ccl8
17	17:34329523:CT:C	34329523	C	0.561576	-0.369583	0.00637658	0	-0.350315	0.0161295	1.35815e-104	ccl8
17	17:34329973:T:C	34329973	C	0.362619	-0.552866	0.0065775	0	-0.110477	0.0152278	4.01766e-13	ccl8
17	17:34332343:C:CT	34332343	CT	0.0397619	-0.650037	0.0162726	0	0.305549	0.0218532	2.01057e-44	ccl8
17	17:34335952:T:C	34335952	C	0.448261	0.271703	0.00636706	0	0.592714	0.0126657	0	ccl8
17	17:34349304:C:G	34349304	G	0.45286	-0.294399	0.00636178	0	-0.23238	0.0108442	7.18255e-102	ccl8
1	1:85342481:T:A	85342481	A	0.206372	-0.0636846	0.00764905	8.37482e-17	-0.0583258	0.00776324	5.77533e-14	ccn1
1	1:85525801:G:C	85525801	C	0.904372	0.128049	0.0105535	7.03382e-34	0.102093	0.0107371	1.93589e-21	ccn1
1	1:85563561:A:G	85563561	G	0.76518	-0.0652818	0.00732419	4.95908e-19	-0.0694607	0.00750444	2.12336e-20	ccn1
1	1:85596653:G:T	85596653	T	0.261896	-0.129928	0.00709682	7.15536e-75	-0.11393	0.00720545	2.58826e-56	ccn1
1	1:85596713:T:G	85596713	G	0.000313297	1.87453	0.175789	1.50776e-26	1.82744	0.176065	3.07843e-25	ccn1
1	1:85993443:C:CA	85993443	CA	0.506799	-0.0440724	0.00622958	1.49774e-12	-0.0477112	0.00631551	4.20106e-14	ccn1
6	6:131904572:C:A	131904572	A	0.235368	-0.015168	0.00749174	0.0429054	0.0561858	0.0077752	4.96415e-13	ccn2
6	6:131948628:CAT:C	131948628	C	0.00722565	0.325997	0.0376615	4.88716e-18	0.269531	0.037782	9.75995e-13	ccn2
6	6:131971641:C:G	131971641	G	0.215067	-0.352035	0.00773494	0	-0.37181	0.00843891	0	ccn2
6	6:131977271:A:C	131977271	C	0.00797981	1.0346	0.0357138	1.60857e-184	0.983916	0.0364615	2.21407e-160	ccn2
6	6:132020021:CTG:C	132020021	C	0.304982	-0.00510317	0.00689761	0.459393	-0.0459025	0.00705825	7.85356e-11	ccn2
6	6:132185998:A:G	132185998	G	0.0659819	-0.0586404	0.0129288	5.74287e-06	0.0891169	0.013519	4.33942e-11	ccn2
8	8:119174851:G:C	119174851	C	0.152379	0.0588095	0.00824652	9.93297e-13	0.0620441	0.00829232	7.31363e-14	ccn3
8	8:119340822:G:T	119340822	T	0.251312	-0.00332551	0.00682507	0.626082	-0.0463509	0.00708248	5.97153e-11	ccn3
8	8:119362040:G:A	119362040	A	0.0132976	-0.423004	0.0259388	8.69072e-60	-0.255952	0.0266773	8.44196e-22	ccn3
8	8:119389740:A:C	119389740	C	0.0281101	-0.402588	0.0179827	5.20807e-111	-0.216682	0.0193525	4.23762e-29	ccn3
8	8:119416784:G:A	119416784	A	0.261306	-0.258071	0.00676163	0	-0.286754	0.00754717	0	ccn3
8	8:119419266:G:A	119419266	A	0.105548	-0.334138	0.00969029	1.50694e-260	-0.431666	0.0101272	0	ccn3
8	8:132955526:G:A	132955526	A	0.614957	-0.0952062	0.00647562	6.23507e-49	-0.0790604	0.00650893	5.99103e-34	ccn4
8	8:132998363:G:A	132998363	A	0.218894	0.0912996	0.00763058	5.42224e-33	0.0589225	0.00809695	3.41012e-13	ccn4
8	8:133052528:G:T	133052528	T	0.45708	0.325718	0.00633642	0	0.10874	0.0099098	5.15418e-28	ccn4
8	8:133114403:G:T	133114403	T	0.220152	0.347373	0.00761085	0	0.295905	0.0113895	8.21724e-149	ccn4
8	8:133118868:G:A	133118868	A	0.140494	-0.209857	0.0090828	4.13551e-118	-0.071127	0.00981211	4.20177e-13	ccn4
8	8:133120531:C:T	133120531	T	0.00156496	1.214	0.0799746	4.81103e-52	0.823975	0.0804616	1.30426e-24	ccn4
8	8:133162997:A:G	133162997	G	0.228893	0.144013	0.00753774	2.26832e-81	0.0978702	0.0106085	2.81903e-20	ccn4
8	8:133181609:T:G	133181609	G	0.289304	0.385295	0.0069664	0	0.158653	0.0103305	3.14233e-53	ccn4
8	8:133190749:T:C	133190749	C	0.625407	0.0229712	0.00653918	0.000443317	0.180714	0.00997416	2.28864e-73	ccn4
8	8:133190992:C:T	133190992	T	0.000308754	-2.12288	0.179882	3.8335e-32	-1.84426	0.180429	1.58795e-24	ccn4
8	8:133191030:G:A	133191030	A	0.00356649	-0.551975	0.0529421	1.88639e-25	-0.614372	0.0533289	1.04097e-30	ccn4
8	8:133192215:A:G	133192215	G	0.354706	-0.442045	0.00658708	0	-0.461369	0.0103116	0	ccn4
8	8:133192396:C:T	133192396	T	0.00387514	0.660036	0.0509493	2.20823e-38	0.415307	0.0519087	1.23695e-15	ccn4
8	8:133220665:C:T	133220665	T	0.00262956	-1.40046	0.0617777	8.99218e-114	-1.27505	0.0622801	3.76016e-93	ccn4
8	8:133225392:G:T	133225392	T	0.0411264	-0.397374	0.0159379	3.29431e-137	-0.204799	0.0168569	5.785e-34	ccn4
8	8:133226528:G:A	133226528	A	0.829433	-0.050447	0.00840284	1.93031e-09	-0.0651014	0.0086793	6.34465e-14	ccn4
8	8:133227527:T:C	133227527	C	0.345481	-0.105683	0.00665854	9.93539e-57	-0.174373	0.0072138	4.37317e-129	ccn4
20	20:44694260:G:A	44694260	A	0.413	-0.191431	0.00594325	1.28609e-227	-0.153048	0.00739835	4.56008e-95	ccn5
20	20:44702187:G:GTTTA	44702187	GTTTA	0.0661915	0.000257441	0.0117598	0.982534	-0.109377	0.0121283	1.91063e-19	ccn5
20	20:44703166:C:G	44703166	G	0.345687	0.190999	0.00614745	6.19669e-212	0.12571	0.00754288	2.31343e-62	ccn5
20	20:44718650:C:T	44718650	T	0.524424	-0.132999	0.0058557	3.35262e-114	-0.110851	0.00623546	1.05394e-70	ccn5
20	20:44718925:G:A	44718925	A	0.926503	-0.200148	0.011152	5.04044e-72	-0.193729	0.0122272	1.54399e-56	ccn5
20	20:44727140:G:T	44727140	T	0.000107342	-1.98347	0.28168	1.90083e-12	-1.98928	0.28187	1.69589e-12	ccn5
20	20:44736863:C:T	44736863	T	0.389797	-0.129347	0.00598324	1.21056e-103	-0.128273	0.00613657	5.02215e-97	ccn5
12	12:4275678:T:G	4275678	G	0.0219576	0.176787	0.0240294	1.87931e-13	0.176787	0.0240455	1.95009e-13	ccnd2
11	11:66434543:C:CA	66434543	CA	0.173191	-0.319153	0.00837941	0	-0.0848992	0.00937858	1.39779e-19	ccs
11	11:66595526:A:G	66595526	G	0.524152	0.470491	0.0063303	0	0.443207	0.00743154	0	ccs
11	11:66605366:G:A	66605366	A	0.000140641	-1.78902	0.26659	1.93621e-11	-1.99048	0.266733	8.49287e-14	ccs
11	11:66996745:C:T	66996745	T	0.000119035	-1.69818	0.289694	4.57384e-09	-1.85588	0.289811	1.516e-10	ccs
1	1:116856527:G:T	116856527	T	0.000225637	-1.73938	0.232454	7.28194e-14	-2.54814	0.233052	7.94556e-28	cd101
1	1:116952802:C:G	116952802	G	0.0112822	0.199365	0.0331337	1.77695e-09	0.490933	0.0360874	3.79113e-42	cd101
1	1:116979863:A:T	116979863	T	0.0106928	0.173727	0.0340296	3.30492e-07	0.503522	0.0370504	4.5798e-42	cd101
1	1:116988999:A:G	116988999	G	0.031214	-0.0220417	0.0199759	0.269847	0.297182	0.0247315	2.9172e-33	cd101
1	1:117001393:A:C	117001393	C	0.343916	-0.303337	0.00737325	0	-0.314162	0.0163222	1.47951e-82	cd101
1	1:117001709:A:C	117001709	C	0.0752037	-1.28006	0.01327	0	-0.763518	0.0223799	4.23715e-255	cd101
1	1:117001807:T:C	117001807	C	0.000438739	1.29416	0.166735	8.37471e-15	1.21908	0.167036	2.91356e-13	cd101
1	1:117011730:C:T	117011730	T	0.00458796	-1.32842	0.0516393	6.1432e-146	-1.82703	0.05934	3.64979e-208	cd101
1	1:117012852:T:C	117012852	C	0.0712781	-0.571229	0.0135781	0	-0.144928	0.0209452	4.53661e-12	cd101
1	1:117013543:G:A	117013543	A	0.0106802	-1.12201	0.0339804	4.28877e-239	-1.3306	0.0347529	0	cd101
1	1:117014228:T:TGTGTGA	117014228	TGTGTGA	0.125636	0.437966	0.0105779	0	0.439851	0.0187292	5.83408e-122	cd101
1	1:117014747:A:T	117014747	T	0.019831	-0.488269	0.0251185	3.63814e-84	-0.425746	0.0261177	9.702e-60	cd101
1	1:117017104:A:G	117017104	G	0.979166	0.190038	0.0243883	6.58633e-15	0.220901	0.0288088	1.74951e-14	cd101
1	1:117019172:G:T	117019172	T	0.0544664	0.938822	0.015371	0	0.849384	0.0196905	0	cd101
1	1:117019241:A:C	117019241	C	0.547721	-0.331801	0.00701123	0	-0.254817	0.00955493	1.0881e-156	cd101
1	1:117025736:C:T	117025736	T	0.000589164	-1.78549	0.143908	2.38971e-35	-1.70698	0.144649	3.86459e-32	cd101
1	1:117025795:A:T	117025795	T	0.000977762	-1.41234	0.111735	1.26915e-36	-1.88233	0.113296	5.49219e-62	cd101
1	1:117028102:T:TAAAATA	117028102	TAAAATA	0.118112	-0.545491	0.0108159	0	-0.107352	0.0130228	1.67409e-16	cd101
1	1:117029135:MantaDEL:28247:0:0:0:0:0:SVLEN=-78	117029135	G	0.158272	-0.159467	0.00706566	8.68094e-113	-0.0642485	0.00778339	1.52459e-16	cd101
1	1:117033900:A:T	117033900	T	0.0532894	0.541984	0.0155117	1.81566e-267	0.54239	0.0172061	4.19785e-218	cd101
1	1:117036517:TA:T	117036517	T	0.0459757	0.000924571	0.0166361	0.955679	-0.131738	0.0173984	3.67975e-14	cd101
6	6:73367628:GAATA:G	73367628	G	0.00432128	0.436252	0.0484454	2.15618e-19	0.354677	0.0488677	3.9315e-13	cd109
6	6:73611822:A:T	73611822	T	0.000139809	-2.15688	0.268232	8.90365e-16	-2.66862	0.268706	3.04111e-23	cd109
6	6:73679682:C:G	73679682	G	0.00229742	-0.65287	0.0662671	6.71275e-23	-0.478034	0.0685307	3.04848e-12	cd109
6	6:73695048:C:T	73695048	T	0.00988682	0.594965	0.0319864	3.1796e-77	0.333339	0.0335046	2.54603e-23	cd109
6	6:73695077:GC:G	73695077	G	0.511702	-0.476785	0.00635767	0	-0.154758	0.00985907	1.58472e-55	cd109
6	6:73696299:TGGGCGCGCGGGGGGCGCGC:T	73696299	T	0.0219319	0.654692	0.0216841	2.99291e-200	0.285599	0.0297994	9.33054e-22	cd109
6	6:73699687:G:C	73699687	C	0.00147059	0.569793	0.0827662	5.80445e-12	0.537882	0.0831997	1.01332e-10	cd109
6	6:73701180:G:T	73701180	T	0.045644	0.809439	0.0152421	0	0.381939	0.0290336	1.59205e-39	cd109
6	6:73714109:G:A	73714109	A	0.0124981	-0.458804	0.0284644	1.89084e-58	-0.199669	0.0287851	4.01825e-12	cd109
6	6:73733835:A:G	73733835	G	0.120451	0.392065	0.00978616	0	0.462987	0.0146243	5.7276e-220	cd109
6	6:73741552:G:C	73741552	C	0.0170352	1.0759	0.0245856	0	0.908547	0.0318052	1.7759e-179	cd109
6	6:73747427:MantaDUP:TANDEM:58407:0:1:0:0:0:SVLEN=18829	73747427	<DUP:TANDEM>	5.36711e-05	-2.61628	0.43244	1.44808e-09	-3.33473	0.432904	1.32736e-14	cd109
6	6:73754362:G:C	73754362	C	0.00434736	-0.298569	0.0482835	6.26301e-10	-0.538441	0.0502543	8.72033e-27	cd109
6	6:73759026:AAAGT:A	73759026	A	5.36723e-05	-2.25764	0.43235	1.77204e-07	-3.16099	0.433257	2.96689e-13	cd109
6	6:73763607:C:A	73763607	A	0.00273723	-1.71369	0.0607534	4.75688e-175	-1.47173	0.0617139	1.0725e-125	cd109
6	6:73776553:CTT:C	73776553	C	0.350457	0.847331	0.0070658	0	0.139395	0.0122489	5.24783e-30	cd109
6	6:73780458:ATTAT:A	73780458	A	6.44067e-05	-2.57867	0.394809	6.51417e-11	-2.77906	0.395289	2.05872e-12	cd109
6	6:73783795:G:C	73783795	C	0.000246898	-1.5957	0.201618	2.48305e-15	-2.06504	0.202348	1.8757e-24	cd109
6	6:73788096:C:T	73788096	T	0.0563869	0.778685	0.0137913	0	0.518097	0.0273615	5.84055e-80	cd109
6	6:73788445:A:G	73788445	G	0.00113785	-1.8224	0.094021	1.07601e-83	-2.45181	0.0959275	4.36196e-144	cd109
6	6:73793912:CA:C	73793912	C	0.0348363	0.575805	0.0172802	1.87511e-243	0.662603	0.0201798	1.86456e-236	cd109
6	6:73795114:MantaINS:61451:0:0:0:0:0:SVLEN=316	73795114	CAAGATTTAGTTTTTCTGGCCGGGCGCGGTGGCTCACGCCTGTAATCCCAGCACTTTGGGAGGCCGAGGCGGGCGGATCACGAGGTCAGGAGATCGAGACCATCCCGGCTAAAATGGTGAAACCCCGTCTCTACTAAAAATACAAAAAATTAGCCGGGCGTAGTGGCGGGCGCCTGTAGTCCCAGCTACTTGGGAGGCTGAGGCGGGAGAATGGCGTGAACCCGGGAGGCGGAGCTTGCAGTGAGCCGAGATCCCGCCACTGCACTCCAGCCTGGGCGACAGAGCGAGACTCCGTCTCAAAAAAAAAAAAAAAAAAA	0.10424	0.256733	0.00812929	6.68354e-219	0.081351	0.00873563	1.24797e-20	cd109
6	6:73796349:A:G	73796349	G	0.00425157	0.521864	0.0487998	1.0861e-26	0.647943	0.0495669	4.75475e-39	cd109
6	6:73798747:G:T	73798747	T	0.0152325	-0.352894	0.0259211	3.29918e-42	-0.586387	0.0288897	1.35335e-91	cd109
6	6:73803256:G:T	73803256	T	0.000364964	-2.28736	0.165948	3.19935e-43	-2.00937	0.16696	2.32431e-33	cd109
6	6:73803429:G:A	73803429	A	0.0399017	0.620742	0.0161516	0	0.719818	0.0202048	5.52051e-278	cd109
6	6:73803659:T:C	73803659	C	0.00141743	0.472369	0.0843156	2.11414e-08	0.551773	0.0848931	8.05203e-11	cd109
6	6:73803689:T:TTG	73803689	TTG	0.510669	-0.632822	0.00635807	0	-0.144256	0.0110856	1.03336e-38	cd109
6	6:73806062:C:T	73806062	T	0.020739	0.530367	0.0223255	9.50099e-125	0.521543	0.0244074	2.64179e-101	cd109
6	6:73807044:C:G	73807044	G	0.000246887	-2.38169	0.201703	3.55301e-32	-2.05199	0.202236	3.43361e-24	cd109
6	6:73807415:A:G	73807415	G	0.0633547	-0.375915	0.0130165	2.13638e-183	-0.109897	0.0148134	1.18248e-13	cd109
6	6:73823456:A:G	73823456	G	0.000161013	-2.26726	0.249655	1.07017e-19	-1.93502	0.249925	9.75375e-15	cd109
6	6:73823473:GA:G	73823473	G	0.00066555	-2.15333	0.122977	1.20147e-68	-2.62923	0.123794	4.19155e-100	cd109
6	6:73839105:C:G	73839105	G	0.115166	0.0329187	0.00996551	0.000955667	0.127656	0.0123035	3.20245e-25	cd109
6	6:73851003:G:A	73851003	A	0.0478975	0.515661	0.0148579	6.35568e-264	0.482669	0.0181045	1.36602e-156	cd109
6	6:73875440:T:C	73875440	C	0.00759983	0.336106	0.0364842	3.18998e-20	0.484145	0.0372069	1.04261e-38	cd109
6	6:73904293:C:A	73904293	A	0.383608	0.326458	0.00567881	0	0.0909809	0.00694524	3.30405e-39	cd109
6	6:73971276:A:G	73971276	G	0.00550431	0.535994	0.0429887	1.11238e-35	0.566645	0.0438431	3.27973e-38	cd109
6	6:74015672:T:G	74015672	G	0.0219407	-0.150298	0.0217031	4.35404e-12	-0.316551	0.0255132	2.38393e-35	cd109
5	5:140575873:C:A	140575873	A	0.151036	0.158501	0.00887801	2.72878e-71	0.071087	0.00916134	8.52955e-15	cd14
5	5:140626342:AT:A	140626342	A	0.171189	-0.0387656	0.00841518	4.09252e-06	-0.128502	0.00871446	3.27494e-49	cd14
5	5:140637262:G:A	140637262	A	0.232515	-0.317094	0.00753222	0	-0.324749	0.00817527	0	cd14
5	5:140651438:T:TAAA	140651438	TAAA	0.00195841	-1.20305	0.0721031	1.68124e-62	-0.987459	0.0725324	3.30444e-42	cd14
1	1:145596281:G:A	145596281	A	0.000212382	-1.73342	0.215352	8.33095e-16	-1.59918	0.215516	1.16913e-13	cd160
1	1:145716942:C:G	145716942	G	0.443311	-0.391069	0.00632214	0	-0.33265	0.00785139	0	cd160
1	1:145730785:C:T	145730785	T	0.000159286	-2.03124	0.248582	3.05065e-16	-2.12964	0.248783	1.12638e-17	cd160
1	1:145730920:G:A	145730920	A	0.00842094	-1.14157	0.034448	8.17535e-241	-1.02028	0.0358112	1.53113e-178	cd160
1	1:145825142:A:G	145825142	G	0.369393	0.222801	0.00649056	3.11216e-258	0.0762102	0.00785011	2.78303e-22	cd160
12	12:7472418:T:C	7472418	C	0.0849654	-0.149307	0.0107736	1.12856e-43	-0.114651	0.0109947	1.85147e-25	cd163
12	12:7482765:A:T	7482765	T	0.00159283	1.56464	0.0756124	4.01316e-95	1.55258	0.0759826	8.44596e-93	cd163
12	12:7485173:G:A	7485173	A	0.117931	0.0894565	0.00936672	1.2912e-21	0.071455	0.00943744	3.69109e-14	cd163
12	12:7487500:G:A	7487500	A	0.000203109	-1.55985	0.211484	1.6344e-13	-1.5829	0.211618	7.43352e-14	cd163
12	12:7501246:T:C	7501246	C	0.0011652	-0.596836	0.0883937	1.45801e-11	-0.630184	0.0884608	1.04931e-12	cd163
12	12:7617180:G:A	7617180	A	0.102649	-0.176547	0.00993444	1.18119e-70	-0.147452	0.0102005	2.31795e-47	cd163
1	1:27383368:G:T	27383368	T	0.0868315	0.783835	0.0126901	0	0.783835	0.0133682	0	cd164l2
6	6:109303091:C:CAA	109303091	CAA	0.492986	0.0689877	0.00642747	7.10455e-27	0.125466	0.007025	2.42106e-71	cd164
6	6:109320671:C:CA	109320671	CA	0.469131	0.00923254	0.00640473	0.149438	0.0572275	0.00680261	4.01114e-17	cd164
6	6:109377956:G:A	109377956	A	0.000139548	-1.88074	0.271513	4.302e-12	-1.76109	0.271727	9.10561e-11	cd164
6	6:109385087:A:G	109385087	G	0.329361	-0.142628	0.00680848	1.93303e-97	-0.176746	0.00710478	1.31814e-136	cd164
19	19:42588881:G:A	42588881	A	0.0529637	-0.238987	0.0145373	9.96189e-61	-0.122335	0.0156752	5.978e-15	cd177
19	19:42833259:C:A	42833259	A	0.0525454	0.186755	0.0141753	1.22752e-39	0.100847	0.0151459	2.76866e-11	cd177
19	19:43094815:T:A	43094815	A	0.00362311	-0.600381	0.0541321	1.38674e-28	-0.536937	0.0545604	7.48406e-23	cd177
19	19:43108908:C:CA	43108908	CA	0.0291992	0.368511	0.0192376	8.66381e-82	0.23189	0.0234337	4.35215e-23	cd177
19	19:43110517:T:C	43110517	C	0.00545079	-0.751107	0.0440973	4.6787e-65	-0.325878	0.0453387	6.59217e-13	cd177
19	19:43133537:T:A	43133537	A	0.187773	0.306329	0.00827771	9.00454e-300	0.094581	0.0102045	1.88669e-20	cd177
19	19:43155748:MantaDEL:74880:0:1:0:0:0:SVLEN=-191167	43155748	<DEL>	0.00680455	-0.519023	0.0394314	1.43885e-39	-0.517202	0.0400107	3.18562e-38	cd177
19	19:43187454:T:C	43187454	C	0.00107541	0.528125	0.099514	1.11418e-07	0.685182	0.100015	7.34367e-12	cd177
19	19:43207366:A:T	43207366	T	0.0083629	1.75246	0.0337432	0	0.548835	0.0427413	9.67801e-38	cd177
19	19:43259489:G:A	43259489	A	0.0125826	0.580022	0.0272783	2.49235e-100	0.305297	0.0282072	2.66777e-27	cd177
19	19:43271069:GC:G	43271069	G	0.00119337	1.21614	0.0934926	1.1037e-38	0.666643	0.0975728	8.35867e-12	cd177
19	19:43295590:C:T	43295590	T	0.0037522	1.65408	0.0530537	2.15303e-213	1.34019	0.0547355	2.1413e-132	cd177
19	19:43305369:T:C	43305369	C	0.0226525	-0.385281	0.0216777	1.14101e-70	-0.242843	0.0258349	5.46733e-21	cd177
19	19:43311595:T:A	43311595	A	0.00219605	-0.558274	0.0693183	8.02787e-16	-0.444492	0.0702027	2.42704e-10	cd177
19	19:43322051:C:T	43322051	T	0.0181478	1.8275	0.0242482	0	1.22347	0.0330655	1.08899e-299	cd177
19	19:43324080:C:T	43324080	T	0.293493	0.11364	0.00723021	1.1497e-55	0.267224	0.00977324	1.32789e-164	cd177
19	19:43325066:G:A	43325066	A	0.378903	0.199914	0.0106809	3.60113e-78	0.117184	0.0122522	1.12929e-21	cd177
19	19:43325154:G:A	43325154	A	0.148161	0.471891	0.0106089	0	0.276182	0.0141225	3.6554e-85	cd177
19	19:43330924:G:A	43330924	A	0.0854228	-0.52767	0.0115914	0	-0.250765	0.0147319	5.65523e-65	cd177
19	19:43341258:A:T	43341258	T	0.00492399	1.16857	0.0462082	4.19579e-141	0.598379	0.0505005	2.17829e-32	cd177
19	19:43349426:G:A	43349426	A	0.0143601	0.522071	0.0272711	1.09135e-81	0.217463	0.0302838	6.92856e-13	cd177
19	19:43351019:AAGAG:A	43351019	A	0.000344027	-0.426638	0.175539	0.0150803	-1.28933	0.175965	2.34962e-13	cd177
19	19:43352127:TA:T	43352127	T	0.172265	0.27147	0.00860702	2.41782e-218	0.265763	0.0103754	1.04514e-144	cd177
19	19:43354426:G:A	43354426	A	0.165946	-0.11117	0.00876863	7.81555e-37	-0.113694	0.0105624	5.09155e-27	cd177
19	19:43354968:C:T	43354968	T	0.00816296	-0.682086	0.0363347	1.27248e-78	-0.44427	0.0401175	1.67333e-28	cd177
19	19:43359099:G:A	43359099	A	0.177736	0.479636	0.00853818	0	0.134631	0.0115963	3.67241e-31	cd177
19	19:43361181:A:G	43361181	G	0.16839	-0.980083	0.00891582	0	-0.399675	0.0159399	9.59607e-139	cd177
19	19:43362297:G:A	43362297	A	0.112434	-0.425489	0.0103712	0	-0.918778	0.0138499	0	cd177
19	19:43363017:C:T	43363017	T	0.0690156	0.339289	0.0127999	8.01483e-155	0.182199	0.0147598	5.23131e-35	cd177
[truncated: 11,459 more rows]

## Sheet: ST3
ST3: Coverage per protein. PROTEIN: name of protein, CHR: chromosome contain protein-coding gene, START_GENE: first base pair representing protein-coding gene, END_GENE: last base pair representing protein-coding gene, PCT_GENE_DP8_90PCT: percentage of gene with depth>=8 in >=90% of individuals, START_REGION: first base pair representing cis-window of protein-coding gene, END_REGION: last base pa…
PROTEIN	CHR	START_GENE	END_GENE	PCT_GENE_DP8_90PCT	START_REGION	END_REGION	PCT_REGION_DP8_90PCT
lmod1	1	201896456	201946588	0.99773	200896456	202946588	0.997931
acadm	1	75724431	75787575	0.998608	74724431	76787575	0.994899
acp6	1	147629652	147670524	0.999511	146629652	148670524	0.888845
actn2	1	236664141	236764631	0.974349	235664141	237764631	0.992599
adam15	1	155050566	155062775	0.999345	154050566	156062775	0.987541
adamts4	1	161184302	161199054	0.998916	160184302	162199054	0.961621
adamtsl4	1	150549369	150560937	0.999654	149549369	151560937	0.945251
agrn	1	1020120	1056118	0.975007	20120	2056118	0.731918
agt	1	230690776	230745576	0.999617	229690776	231745576	0.998962
aida	1	222668013	222713210	0.999248	221668013	223713210	0.994484
ak2	1	33007940	33080996	0.991207	32007940	34080996	0.997892
akr7l	1	19265982	19274194	0.998905	18265982	20274194	0.9987
akt3	1	243488233	243851079	0.995538	242488233	244851079	0.997082
amigo1	1	109504178	109509738	1	108504178	110509738	0.981483
amy2a	1	103617427	103625780	0.302854	102617427	104625780	0.93405
amy2b	1	103553815	103579534	0.999689	102553815	104579534	0.934459
angptl1	1	178849535	178871077	0.998516	177849535	179871077	0.99708
angptl3	1	62597520	62606313	1	61597520	63606313	0.996528
angptl7	1	11189355	11195981	0.999698	10189355	12195981	0.998513
apcs	1	159587826	159588865	1	158587826	160588865	0.996893
apoa2	1	161222292	161223631	0.999254	160222292	162223631	0.961372
arhgap30	1	161046946	161069970	0.996492	160046946	162069970	0.961912
arid4b	1	235131634	235328219	0.997663	234131634	236328219	0.996943
arnt	1	150809713	150876708	0.99815	149809713	151876708	0.978766
artn	1	43933320	43937240	1	42933320	44937240	0.99759
atp1b1	1	169105697	169310992	0.884724	168105697	170310992	0.987812
atp2b4	1	203626787	203744081	0.999148	202626787	204744081	0.998501
atp5if1	1	28236109	28246906	0.998797	27236109	29246906	0.998165
bcan	1	156641390	156659532	0.999449	155641390	157659532	0.99756
bcl2l15	1	113876816	113887581	0.998886	112876816	114887581	0.994023
bglap	1	156242184	156243317	1	155242184	157243317	0.997058
bola1	1	149887890	149900798	0.999071	148887890	150900798	0.792463
brdt	1	91949343	92014426	0.999018	90949343	93014426	0.996156
bsnd	1	54998933	55017172	0.999726	53998933	56017172	0.99606
btnl10	1	228510425	228512305	0.999469	227510425	229512305	0.97758
c1qa	1	22636628	22639678	1	21636628	23639678	0.998309
c4bpb	1	207088860	207099993	0.99991	206088860	208099993	0.959643
c8b	1	56929207	56966140	0.999567	55929207	57966140	0.996671
ca14	1	150257251	150265078	0.999745	149257251	151265078	0.851337
ca6	1	8945867	8975092	0.998633	7945867	9975092	0.997975
cacybp	1	174999163	175012027	0.999689	173999163	176012027	0.996996
casp9	1	15490832	15526534	0.998461	14490832	16526534	0.996798
casq2	1	115700021	115768714	0.999069	114700021	116768714	0.998344
ccn1	1	85580761	85584589	0.999739	84580761	86584589	0.995647
cd101	1	117001750	117036552	0.999426	116001750	118036552	0.998557
cd160	1	145719471	145739288	0.999647	144719471	146739288	0.640698
cd164l2	1	27379176	27383333	1	26379176	28383333	0.997127
cd1c	1	158289923	158294774	1	157289923	159294774	0.997122
cd2	1	116754430	116769229	0.999392	115754430	117769229	0.998481
cd244	1	160830160	160862887	0.999603	159830160	161862887	0.962104
cd34	1	207880972	207911402	0.999606	206880972	208911402	0.979211
cd46	1	207752054	207795513	0.999448	206752054	208795513	0.979324
cd48	1	160678746	160711831	0.999607	159678746	161711831	0.96167
cd55	1	207321532	207386804	0.945226	206321532	208386804	0.973287
cd58	1	116514534	116571039	0.999062	115514534	117571039	0.998437
cd5l	1	157830911	157898256	0.999644	156830911	158898256	0.99856
cd84	1	160541095	160579516	0.99987	159541095	161579516	0.979189
cda	1	20589086	20618903	0.976548	19589086	21618903	0.995953
cela2a	1	15456728	15472091	0.999285	14456728	16472091	0.996941
cela3a	1	22001657	22012542	0.998807	21001657	23012542	0.995917
celsr2	1	109249539	109275751	0.999504	108249539	110275751	0.91996
cenpf	1	214603195	214664571	0.99943	213603195	215664571	0.998285
cep170	1	243124428	243255348	0.999626	242124428	244255348	0.996685
cep350	1	179954773	180114875	0.998958	178954773	181114875	0.99625
cep85	1	26234200	26278808	0.999015	25234200	27278808	0.95432
cfh	1	196652043	196747504	0.998084	195652043	197747504	0.983533
cfhr2	1	196943738	196959622	0.980557	195943738	197959622	0.983862
cfhr4	1	196888014	196918713	0.999805	195888014	197918713	0.983304
cfhr5	1	196977556	197009678	0.998942	195977556	198009678	0.984006
cgn	1	151510510	151538692	0.999255	150510510	152538692	0.99293
chi3l1	1	203178931	203186704	1	202178931	204186704	0.998375
chit1	1	203212827	203273641	0.998997	202212827	204273641	0.998405
clspn	1	35720218	35769978	0.999257	34720218	36769978	0.998386
clstn1	1	9728926	9823984	0.998938	8728926	10823984	0.99759
cnst	1	246566444	246668595	0.99603	245566444	247668595	0.989931
cntn2	1	205042937	205078289	0.99918	204042937	206078289	0.998208
col24a1	1	85729233	86156943	0.985617	84729233	87156943	0.994065
col9a2	1	40300489	40317813	0.999423	39300489	41317813	0.991083
cptp	1	1324756	1328896	1	324756	2328896	0.822115
cr1	1	207496147	207641765	0.744205	206496147	208641765	0.97994
cr2	1	207454230	207489895	0.999496	206454230	208489895	0.978859
creg1	1	167529117	167553805	0.999191	166529117	168553805	0.998492
crnn	1	152409243	152414263	1	151409243	153414263	0.971893
csde1	1	114716913	114758676	0.999737	113716913	115758676	0.998837
csf1	1	109910242	109930992	0.999904	108910242	110930992	0.982433
csf3r	1	36466043	36483278	0.999362	35466043	37483278	0.997791
ctbs	1	84549611	84574480	0.999437	83549611	85574480	0.995795
ctrc	1	15438442	15449242	0.999352	14438442	16449242	0.996939
ctse	1	206008535	206023909	0.99974	205008535	207023909	0.979288
ctss	1	150730079	150765957	0.971572	149730079	151765957	0.97438
ddah1	1	85318481	85578363	0.999419	84318481	86578363	0.996062
ddi2	1	15617458	15669044	0.998431	14617458	16669044	0.99161
dffa	1	10456522	10472529	0.998627	9456522	11472529	0.998178
dnajc6	1	65248219	65415871	0.999434	64248219	66415871	0.99643
dnm3	1	171817887	172418466	0.999116	170817887	173418466	0.998285
dpt	1	168695468	168729206	0.999526	167695468	169729206	0.986828
draxin	1	11691710	11725857	0.999005	10691710	12725857	0.998552
ece1	1	21217247	21345572	0.997905	20217247	22345572	0.99547
ecm1	1	150508062	150513789	0.999825	149508062	151513789	0.924781
efcab14	1	46674659	46719146	0.999393	45674659	47719146	0.99116
efcab2	1	244969682	245127164	0.998306	243969682	246127164	0.996567
efna1	1	155127876	155134899	0.999431	154127876	156134899	0.987533
efna4	1	155063737	155069553	0.99897	154063737	156069553	0.987504
egln1	1	231363751	231422287	0.997594	230363751	232422287	0.998102
eif4g3	1	20806292	21177285	0.998357	19806292	22177285	0.99586
elavl4	1	50024029	50203772	0.99936	49024029	51203772	0.998963
eloa	1	23743448	23762059	0.998926	22743448	24762059	0.99786
enah	1	225486829	225653142	0.997266	224486829	226653142	0.998514
eno1	1	8861000	8879190	0.999176	7861000	9879190	0.997533
ensa	1	150600851	150629612	0.998819	149600851	151629612	0.957871
epha10	1	37713880	37765133	0.99807	36713880	38765133	0.99827
epha2	1	16124337	16156069	0.999559	15124337	17156069	0.972895
ermap	1	42817122	42844991	0.999104	41817122	43844991	0.998461
evi5	1	92508696	92792404	0.998926	91508696	93792404	0.997665
exosc10	1	11066618	11099869	0.998918	10066618	12099869	0.998064
extl1	1	26019884	26036464	0.999337	25019884	27036464	0.953761
f11r	1	160995211	161021343	0.998509	159995211	162021343	0.961979
f13b	1	197038741	197067260	0.99965	196038741	198067260	0.983978
f3	1	94529173	94541759	0.999682	93529173	95541759	0.996664
fabp3	1	31365253	31376850	0.999569	30365253	32376850	0.997534
faslg	1	172659103	172666876	0.999614	171659103	173666876	0.998515
fcamr	1	206957965	206970625	1	205957965	207970625	0.959161
fcer1a	1	159289714	159308224	0.996543	158289714	160308224	0.996786
fcgr2a	1	161505430	161524013	0.984776	160505430	162524013	0.961651
fcgr2b	1	161663143	161678654	0.323396	160663143	162678654	0.961575
fcgr3b	1	161623196	161631963	0.999088	160623196	162631963	0.961446
fcrl1	1	157794403	157820120	0.999767	156794403	158820120	0.998791
fcrl2	1	157745733	157777132	0.999173	156745733	158777132	0.998734
fcrl3	1	157674321	157700769	0.995691	156674321	158700769	0.998881
fcrl5	1	157513377	157552515	0.998518	156513377	158552515	0.997707
fcrl6	1	159800511	159816257	0.999873	158800511	160816257	0.997035
fcrlb	1	161721563	161728143	0.999696	160721563	162728143	0.961341
fgr	1	27612064	27635185	0.999481	26612064	28635185	0.997115
fh	1	241497511	241519799	0.999686	240497511	242519799	0.997617
foxj3	1	42176539	42335877	0.995335	41176539	43335877	0.998517
fuca1	1	23845077	23868290	0.998881	22845077	24868290	0.996264
galnt2	1	230057990	230282122	0.999416	229057990	231282122	0.998506
gba	1	155234452	155244699	0.907424	154234452	156244699	0.987597
gbp1	1	89051882	89065360	0.999258	88051882	90065360	0.999069
gbp2	1	89106132	89150456	0.998669	88106132	90150456	0.998909
gbp4	1	89181144	89198942	0.999888	88181144	90198942	0.998895
gbp6	1	89364059	89388160	0.999627	88364059	90388160	0.998606
gclm	1	93885199	93909456	0.999053	92885199	94909456	0.996744
gipc2	1	77979542	78138444	0.998579	76979542	79138444	0.997242
gja8	1	147902795	147909269	0.999846	146902795	148909269	0.804869
gpa33	1	167052836	167166479	0.999235	166052836	168166479	0.998063
gstm4	1	109656099	109674836	0.956594	108656099	110674836	0.982042
guca2a	1	42162690	42164745	1	41162690	43164745	0.998458
guk1	1	228139962	228148984	0.999889	227139962	229148984	0.972623
hdgf	1	156742109	156766925	0.996339	155742109	157766925	0.997549
hjv	1	146017468	146036746	0.99886	145017468	147036746	0.72201
hmgcl	1	23801885	23838620	0.992985	22801885	24838620	0.996297
hsd11b1	1	209686178	209734949	0.999283	208686178	210734949	0.993288
hspg2	1	21822244	21937310	0.999331	20822244	22937310	0.996069
ifnlr1	1	24154168	24187959	0.998287	23154168	25187959	0.99613
igsf21	1	18107798	18378483	0.999121	17107798	19378483	0.997772
igsf3	1	116574399	116667755	0.999711	115574399	117667755	0.998451
igsf8	1	160091340	160098943	0.999737	159091340	161098943	0.99808
igsf9	1	159927039	159945613	0.999623	158927039	160945613	0.99821
il10	1	206767602	206774541	1	205767602	207774541	0.959065
il12rb2	1	67307364	67398724	0.998556	66307364	68398724	0.996937
il19	1	206770764	206842981	0.998893	205770764	207842981	0.9603
il20	1	206865623	206869223	0.999722	205865623	207869223	0.958952
il22ra1	1	24119771	24143140	0.999658	23119771	25143140	0.996165
il24	1	206897443	206904139	0.999403	205897443	207904139	0.958993
il6r	1	154405193	154469450	0.998865	153405193	155469450	0.98222
insl5	1	66797740	66801276	1	65797740	67801276	0.996691
jun	1	58776845	58784048	0.999584	57776845	59784048	0.997761
kazn	1	13892792	15118043	0.998712	12892792	16118043	0.916197
kcnc4	1	110210314	110283100	0.999368	109210314	111283100	0.983242
kiaa2013	1	11919591	11926428	0.999854	10919591	12926428	0.988165
kirrel1	1	157993273	158100262	0.999552	156993273	159100262	0.997239
lamtor5	1	110401249	110407942	0.999701	109401249	111407942	0.98274
lbr	1	225401502	225428925	0.999417	224401502	226428925	0.998425
ldlrap1	1	25543606	25568886	0.999723	24543606	26568886	0.953094
lefty2	1	225936598	225941383	0.999582	224936598	226941383	0.998283
lelp1	1	153203430	153205120	1	152203430	154205120	0.965376
lepr	1	65420652	65641559	0.974671	64420652	66641559	0.996488
lgals8	1	236518000	236552981	0.99863	235518000	237552981	0.992418
lrrc38	1	13474973	13514003	0.998823	12474973	14514003	0.86656
ly9	1	160796074	160828261	0.999224	159796074	161828261	0.962116
lypd8	1	248739415	248755759	0.894724	247739415	249755759	0.927384
lypla2	1	23791145	23795539	0.998864	22791145	24795539	0.997845
man1a2	1	117367449	117528872	0.99904	116367449	118528872	0.998057
maneal	1	37793847	37801137	0.999726	36793847	38801137	0.998249
mapkapk2	1	206684905	206734281	0.999271	205684905	207734281	0.959885
mecr	1	29192657	29230942	0.999217	28192657	30230942	0.998011
med18	1	28329002	28335965	0.999282	27329002	29335965	0.998182
mindy1	1	150996549	151008376	0.999662	149996549	152008376	0.997732
mnda	1	158831351	158849506	0.999504	157831351	159849506	0.996709
mrpl24	1	156737303	156741590	0.999534	155737303	157741590	0.997535
mtr	1	236795260	236921278	0.999373	235795260	237921278	0.992614
mxra8	1	1352689	1361777	0.99934	352689	2361777	0.826876
myoc	1	171635417	171652688	0.99867	170635417	172652688	0.998483
myom3	1	24056035	24112135	0.99446	23056035	25112135	0.996146
nadk	1	1751232	1780457	0.979219	751232	2780457	0.937997
nbl1	1	19597067	19656927	0.997029	18597067	20656927	0.998413
ncf2	1	183555562	183590876	0.999094	182555562	184590876	0.998961
necap2	1	16440721	16460078	0.999587	15440721	17460078	0.971656
nectin4	1	161070998	161089558	0.999838	160070998	162089558	0.96168
nek7	1	198156994	198322420	0.998894	197156994	199322420	0.995544
nenf	1	212432920	212446379	0.998367	211432920	213446379	0.99687
nexn	1	77888513	77943895	0.999206	76888513	78943895	0.99719
nfasc	1	204828651	205022822	0.999403	203828651	206022822	0.998244
ngf	1	115285904	115338770	0.999433	114285904	116338770	0.998808
nid1	1	235975830	236065109	0.997739	234975830	237065109	0.993107
nit1	1	161118086	161125445	0.999593	160118086	162125445	0.961478
nmnat1	1	9943428	9985501	0.998884	8943428	10985501	0.997572
notch2	1	119911553	120100779	0.810522	118911553	121100779	0.78487
nphs2	1	179550539	179575952	0.999961	178550539	180575952	0.997452
npl	1	182789293	182830384	0.999489	181789293	183830384	0.99885
nppb	1	11857464	11858945	0.999326	10857464	12858945	0.998505
npr1	1	153678688	153693992	0.998434	152678688	154693992	0.986537
nt5c1a	1	39651229	39672107	0.999043	38651229	40672107	0.990868
nudc	1	26900238	26946871	0.997044	25900238	27946871	0.996903
optc	1	203494153	203508949	0.996295	202494153	204508949	0.998472
otud7b	1	149937812	150010726	0.998069	148937812	151010726	0.812523
padi2	1	17066761	17119451	0.999336	16066761	18119451	0.973877
padi4	1	17308195	17364004	0.966859	16308195	18364004	0.973942
pafah2	1	25959767	25998117	0.999322	24959767	26998117	0.954111
park7	1	7954291	7985505	0.998784	6954291	8985505	0.997924
parp1	1	226360210	226408154	0.9995	225360210	227408154	0.99803
pbxip1	1	154944076	154956123	0.999834	153944076	155956123	0.987588
pcsk9	1	55039447	55064852	0.999607	54039447	56064852	0.99606
pdzk1	1	145670852	145708148	0.965561	144670852	146708148	0.625626
pear1	1	156893698	156916429	0.998901	155893698	157916429	0.997755
per3	1	7784291	7845177	0.999179	6784291	8845177	0.99797
pfdn2	1	161100556	161118055	0.999086	160100556	162118055	0.961666
pfkfb2	1	207034366	207081024	0.9994	206034366	208081024	0.960285
pgd	1	10398592	10420511	0.999179	9398592	11420511	0.998173
pglyrp4	1	153330120	153348841	0.999413	152330120	154348841	0.970564
pigr	1	206928522	206946466	0.999833	205928522	207946466	0.959244
pithd1	1	23778418	23788232	0.999186	22778418	24788232	0.997848
pklr	1	155289293	155301438	0.998931	154289293	156301438	0.987568
pla2g2a	1	19975431	19980416	0.999799	18975431	20980416	0.998324
pla2g4a	1	186828949	186988981	0.999157	185828949	187988981	0.991842
plekho1	1	150149183	150164720	0.99955	149149183	151164720	0.823403
pm20d1	1	205828025	205850132	0.999322	204828025	206850132	0.979376
pmvk	1	154924740	154936719	0.999249	153924740	155936719	0.98759
ppie	1	39692182	39763914	0.999289	38692182	40763914	0.991093
ppp1r12b	1	202348699	202592706	0.996723	201348699	203592706	0.998123
ppp2r5a	1	212285410	212361853	0.979942	211285410	213361853	0.996957
ppt1	1	40072710	40097260	0.999105	39072710	41097260	0.991062
prdx1	1	45510914	45542732	0.998274	44510914	46542732	0.996936
prdx6	1	173477330	173488815	0.999043	172477330	174488815	0.997797
prelp	1	203475806	203491352	0.998587	202475806	204491352	0.998477
prok1	1	110451149	110457358	1	109451149	111457358	0.982734
psrc1	1	109279556	109283186	1	108279556	110283186	0.928777
ptprc	1	198638457	198757476	0.99953	197638457	199757476	0.995895
ptprf	1	43525187	43623666	0.999584	42525187	44623666	0.998506
qsox1	1	180154869	180204030	0.999492	179154869	181204030	0.996198
rabgap1l	1	174159410	174995308	0.994241	173159410	175995308	0.997544
rap1a	1	111542218	111716691	0.998053	110542218	112716691	0.994622
rbp7	1	9997206	10016021	0.99846	8997206	11016021	0.99755
rcc1	1	28505943	28539300	0.998533	27505943	29539300	0.998279
reg4	1	119794017	119811580	0.999886	118794017	120811580	0.808006
ren	1	204154819	204190324	0.999043	203154819	205190324	0.998588
rgs8	1	182641816	182684576	0.999556	181641816	183684576	0.998866
rhoc	1	112701127	112707434	0.998103	111701127	113707434	0.989474
ror1	1	63774017	64181498	0.999252	62774017	65181498	0.997734
rpa2	1	27891524	27914746	0.999053	26891524	28914746	0.997995
rrp15	1	218285293	218337983	0.999507	217285293	219337983	0.994767
rspo1	1	37611350	37634892	0.999703	36611350	38634892	0.998239
s100a11	1	152032506	152047907	0.99987	151032506	153047907	0.97261
s100a12	1	153373711	153375621	1	152373711	154375621	0.970305
s100a13	1	153618787	153631360	0.999761	152618787	154631360	0.986529
s100a14	1	153614255	153616986	0.999634	152614255	154616986	0.985928
s100a16	1	153606886	153613145	0.999521	152606886	154613145	0.982284
s100a3	1	153547329	153549258	0.999482	152547329	154549258	0.970376
s100a4	1	153543613	153550136	0.999847	152543613	154550136	0.970443
scamp3	1	155255979	155262430	0.997834	154255979	156262430	0.987558
scp2	1	52927276	53051698	0.999213	51927276	54051698	0.998233
sdccag8	1	243256034	243500091	0.999226	242256034	244500091	0.996672
sdhb	1	17018722	17054032	0.999264	16018722	18054032	0.973657
sele	1	169722640	169764705	0.999382	168722640	170764705	0.987288
sell	1	169690665	169711702	0.999097	168690665	170711702	0.987161
selp	1	169588849	169630193	0.999347	168588849	170630193	0.987301
sema6c	1	151131685	151146631	0.999465	150131685	152146631	0.99776
serpinc1	1	173903800	173917327	0.999187	172903800	174917327	0.996796
sf3b4	1	149923317	149927803	1	148923317	150927803	0.803867
shc1	1	154962298	154974395	0.999752	153962298	155974395	0.987556
slamf1	1	160608106	160647044	0.999512	159608106	161647044	0.972228
slamf6	1	160485030	160523262	0.999712	159485030	161523262	0.986146
slamf7	1	160739057	160754821	0.999113	159739057	161754821	0.961835
slamf8	1	159826811	159837492	0.999813	158826811	160837492	0.997022
slc16a1	1	112911847	112957593	0.999388	111911847	113957593	0.98962
smpdl3b	1	27935000	27959157	0.999462	26935000	28959157	0.997993
snapin	1	153658703	153661852	0.998415	152658703	154661852	0.986463
sort1	1	109309568	109397918	0.99922	108309568	110397918	0.942761
sprr1b	1	153031203	153032900	0.999411	152031203	154032900	0.965446
sprr3	1	153001747	153003856	0.999526	152001747	154003856	0.965471
stx6	1	180972712	181023121	0.998494	179972712	182023121	0.996697
stxbp3	1	108746674	108809523	0.982691	107746674	109809523	0.911829
susd4	1	223220819	223364233	0.995406	222220819	224364233	0.995591
sv2a	1	149903318	149917844	0.999794	148903318	150917844	0.799056
tacstd2	1	58575433	58577252	1	57575433	59577252	0.997636
tdrkh	1	151770107	151791416	0.99939	150770107	152791416	0.976098
tgfb2	1	218345336	218444619	0.999376	217345336	219444619	0.994866
tgfbr3	1	91680343	91906335	0.993655	90680343	92906335	0.996409
thrap3	1	36224432	36305357	0.994484	35224432	37305357	0.997912
tie1	1	43300982	43323108	0.999548	42300982	44323108	0.998541
tinagl1	1	31576485	31587686	0.99724	30576485	32587686	0.998046
tmod4	1	151169986	151176284	0.999841	150169986	152176284	0.997761
tnfaip8l2	1	151156649	151159749	0.999355	150156649	152159749	0.997754
tnfrsf14	1	2555639	2565382	1	1555639	3565382	0.94809
tnfrsf1b	1	12166991	12209228	0.998534	11166991	13209228	0.891495
tnfrsf4	1	1211340	1214153	0.99929	211340	2214153	0.802853
tnfrsf8	1	12063303	12144207	0.99895	11063303	13144207	0.921036
tnfrsf9	1	7915871	7943165	0.998902	6915871	8943165	0.997929
tnn	1	175067833	175148075	0.99939	174067833	176148075	0.996919
tnr	1	175315194	175743616	0.999218	174315194	176743616	0.996255
tomm20	1	235109341	235128837	0.999231	234109341	236128837	0.996953
tor1aip1	1	179882042	179920077	0.999186	178882042	180920077	0.996101
tp73	1	3652516	3736201	0.994547	2652516	4736201	0.962996
tpm3	1	154155304	154194648	0.998933	153155304	155194648	0.990683
tpr	1	186311652	186375693	0.992468	185311652	187375693	0.996819
trim58	1	247857187	247880138	0.992818	246857187	248880138	0.951998
tshb	1	115029826	115034302	0.999553	114029826	116034302	0.99883
tsnax	1	231528541	231566524	0.999132	230528541	232566524	0.998182
tspan1	1	46175073	46185962	0.998624	45175073	47185962	0.990952
ttf2	1	117060326	117107453	0.999427	116060326	118107453	0.998532
txlna	1	32179675	32198285	0.998819	31179675	33198285	0.997983
urod	1	45010950	45015575	1	44010950	46015575	0.996962
vav3	1	107571161	107965180	0.998968	106571161	108965180	0.938196
vcam1	1	100719742	100739045	0.999896	99719742	101739045	0.997817
vtcn1	1	117143587	117210960	0.99951	116143587	118210960	0.998577
vwa1	1	1434861	1442882	0.999626	434861	2442882	0.86389
wnt9a	1	227918656	227947932	0.999522	226918656	228947932	0.972652
xcl1	1	168576605	168582069	1	167576605	169582069	0.986654
yars1	1	32775237	32817380	0.998033	31775237	33817380	0.997934
yod1	1	207043849	207052980	0.999891	206043849	208052980	0.959548
zbtb17	1	15941869	15976132	0.999038	14941869	16976132	0.972919
zp4	1	237877864	237890922	0.984292	236877864	238890922	0.994865
abraxas2	10	124801819	124836667	0.998939	123801819	125836667	0.997895
acadsb	10	123008979	123058290	0.999169	122008979	124058290	0.987695
acta2	10	88935074	88991339	0.998437	87935074	89991339	0.998915
adam12	10	126012381	126388477	0.996288	125012381	127388477	0.997743
adam8	10	133262420	133276868	0.99675	132262420	134276868	0.926238
adra2a	10	111077029	111080907	1	110077029	112080907	0.997074
akr1c4	10	5195462	5218949	0.999617	4195462	6218949	0.990654
anxa11	10	80150889	80205572	0.999251	79150889	81205572	0.97845
apbb1ip	10	26438341	26567803	0.995855	25438341	27567803	0.995262
asah2	10	50182778	50279720	0.946514	49182778	51279720	0.986878
bag3	10	119651380	119677819	0.991963	118651380	120677819	0.996849
bambi	10	28677510	28682932	0.999263	27677510	29682932	0.997688
blnk	10	96189171	96271587	0.999575	95189171	97271587	0.998116
bloc1s2	10	100273280	100286680	0.996132	99273280	101286680	0.996656
caly	10	133324072	133336935	0.95275	132324072	134336935	0.923179
casp7	10	113679162	113730907	0.998861	112679162	114730907	0.99856
cdc123	10	12195965	12250589	0.993746	11195965	13250589	0.993741
cdh23	10	71396920	71815947	0.998498	70396920	72815947	0.998182
cdhr1	10	84194537	84219621	0.999721	83194537	85219621	0.998648
cdk1	10	60778331	60794852	0.999758	59778331	61794852	0.998564
cdnf	10	14819245	14838575	0.998502	13819245	15838575	0.998645
cpxm2	10	123706207	123940267	0.9993	122706207	124940267	0.998057
crtac1	10	97865000	98030828	0.998204	96865000	99030828	0.995153
cuzd1	10	122832158	122846175	0.999786	121832158	123846175	0.987632
cxcl12	10	44370165	44386493	0.99951	43370165	45386493	0.997654
dclre1c	10	14897359	14954432	0.999125	13897359	15954432	0.997377
dkk1	10	52314281	52318042	1	51314281	53318042	0.997861
dnajc9	10	73183362	73247255	0.999484	72183362	74247255	0.997968
dnmbp	10	99875577	100009947	0.998937	98875577	101009947	0.996219
dusp13	10	75094432	75109221	0.999527	74094432	76109221	0.998992
dusp29	10	75037472	75073642	0.999641	74037472	76073642	0.998992
echdc3	10	11742366	11764070	0.999079	10742366	12764070	0.995343
echs1	10	133362485	133373354	0.991546	132362485	134373354	0.921708
fas	10	88953813	89029605	0.998681	87953813	90029605	0.998826
fgfbp3	10	91906584	91909486	0.999656	90906584	92909486	0.993477
fgfr2	10	121478332	121598458	0.997605	120478332	122598458	0.994859
fhip2a	10	114821744	114899832	0.998784	113821744	115899832	0.998101
fuom	10	133355158	133358025	1	132355158	134358025	0.92164
fzd8	10	35638247	35642296	0.998767	34638247	36642296	0.998212
gad2	10	26216665	26304558	0.999181	25216665	27304558	0.995615
gata3	10	8045378	8075198	0.998392	7045378	9075198	0.996764
gdf2	10	47322454	47327588	1	46322454	48327588	0.712209
gfra1	10	116056925	116276803	0.999018	115056925	117276803	0.998242
got1	10	99396870	99430624	0.999704	98396870	100430624	0.994646
gpr158	10	25174802	25602229	0.998613	24174802	26602229	0.997819
grk5	10	119207571	119459745	0.996954	118207571	120459745	0.99778
hhex	10	92689955	92695647	0.999824	91689955	93695647	0.995927
idi2	10	1018910	1025859	0.998993	18910	2025859	0.97808
ifit1	10	89392546	89406487	0.99914	88392546	90406487	0.998817
ifit3	10	89327307	89377473	0.999402	88327307	90377473	0.998833
il15ra	10	5943639	5978187	0.99919	4943639	6978187	0.988661
il2ra	10	6010689	6062370	0.988826	5010689	7062370	0.988961
itgb1	10	32887273	33005792	0.998347	31887273	34005792	0.995782
itih5	10	7559270	7666998	0.996367	6559270	8666998	0.995229
itprip	10	104309698	104338465	0.999514	103309698	105338465	0.998207
jmjd1c	10	63167221	63521850	0.998941	62167221	64521850	0.997911
kazald1	10	101061989	101068131	1	100061989	102068131	0.997806
kif20b	10	89701590	89774939	0.998133	88701590	90774939	0.9988
kifbp	10	68988803	69043544	0.981079	67988803	70043544	0.997521
lhpp	10	124461823	124617888	0.988163	123461823	125617888	0.997945
lipf	10	88664441	88678814	0.999305	87664441	89678814	0.999215
lyzl2	10	30611779	30629762	0.999055	29611779	31629762	0.997749
mbl2	10	52765380	52772784	0.99973	51765380	53772784	0.997525
mgmt	10	129467190	129770983	0.99823	128467190	130770983	0.99707
mki67	10	128096659	128126423	0.999832	127096659	129126423	0.998515
morn4	10	97614553	97633500	0.998734	96614553	98633500	0.996703
mrc1	10	17809348	17911164	0.999166	16809348	18911164	0.99849
mrps16	10	73248843	73252693	0.998962	72248843	74252693	0.998182
msmb	10	46033307	46048180	0.999261	45033307	47048180	0.845157
nfkb2	10	102394110	102402524	0.99905	101394110	103402524	0.997467
nrp1	10	33177492	33336262	0.998867	32177492	34336262	0.997193
nudt5	10	12165330	12196144	0.999578	11165330	13196144	0.994341
oga	10	101784443	101818465	0.999119	100784443	102818465	0.997877
pard3	10	34109560	34815325	0.998304	33109560	35815325	0.997173
pbld	10	68282660	68333049	0.99887	67282660	69333049	0.99636
pcbd1	10	70882280	70888565	0.999523	69882280	71888565	0.997802
pik3ap1	10	96593315	96720514	0.998995	95593315	97720514	0.996626
plau	10	73909177	73917496	0.99976	72909177	74917496	0.998201
plxdc2	10	19816239	20289856	0.998078	18816239	21289856	0.994898
pnlip	10	116545931	116567855	0.99918	115545931	117567855	0.99837
pnliprp1	10	116590385	116609175	0.999255	115590385	117609175	0.998456
pnliprp2	10	116620953	116645143	0.994762	115620953	117645143	0.998461
ppif	10	79347469	79355334	1	78347469	80355334	0.978262
prap1	10	133347368	133352683	0.999624	132347368	134352683	0.921909
prdx3	10	119167720	119178812	0.999189	118167720	120178812	0.997644
prkcq	10	6427143	6580301	0.998936	5427143	7580301	0.991861
prkg1	10	50990888	52298423	0.998081	49990888	53298423	0.991956
prtfdc1	10	24848614	24952606	0.999183	23848614	25952606	0.99765
psap	10	71816298	71851251	0.999285	70816298	72851251	0.998456
pten	10	87862638	87971930	0.999515	86862638	88971930	0.95416
rbm17	10	6089034	6117457	0.999402	5089034	7117457	0.988833
ret	10	43077064	43130351	0.999569	42077064	44130351	0.990222
rgs10	10	119499817	119542719	0.998975	118499817	120542719	0.996678
rtkn2	10	62183035	62268844	0.998893	61183035	63268844	0.998218
sftpa1	10	79610939	79615455	0.999779	78610939	80615455	0.978123
sftpa2	10	79555852	79560407	1	78555852	80560407	0.978163
sftpd	10	79937467	79982614	0.994178	78937467	80982614	0.978463
sirt1	10	67884656	67918390	0.998667	66884656	68918390	0.997137
slk	10	103967140	104029233	0.995783	102967140	105029233	0.998254
smc3	10	110567684	110606048	0.999245	109567684	111606048	0.994908
smndc1	10	110290730	110304938	0.999719	109290730	111304938	0.995847
sncg	10	86958599	86963258	0.999571	85958599	87963258	0.951417
sorbs1	10	95311771	95561414	0.999155	94311771	96561414	0.998535
stam	10	17644151	17716824	0.999299	16644151	18716824	0.998486
tctn3	10	95659823	95694143	0.99901	94659823	96694143	0.998495
trdmt1	10	17137336	17202054	0.999552	16137336	18202054	0.998976
tspan15	10	69451465	69507666	0.998862	68451465	70507666	0.997316
uros	10	125784980	125823258	0.999634	124784980	126823258	0.997651
vim	10	17228241	17237593	0.999252	16228241	18237593	0.998653
vsir	10	71747556	71773520	0.995468	70747556	72773520	0.99846
vti1a	10	112446998	112818744	0.998191	111446998	113818744	0.995485
aamdc	11	77821109	77918432	0.998881	76821109	78918432	0.99637
acrv1	11	125671522	125680874	0.999466	124671522	126680874	0.997314
acy3	11	67642555	67650730	1	66642555	68650730	0.997413
adamts15	11	130448645	130476645	0.997825	129448645	131476645	0.997639
adamts8	11	130404923	130428609	0.999409	129404923	131428609	0.997634
adm	11	10305073	10307397	1	9305073	11307397	0.996631
agbl2	11	47659591	47715389	0.997996	46659591	48715389	0.991708
ahnak	11	62433542	62556235	0.999243	61433542	63556235	0.996936
ampd3	11	10308313	10507579	0.999348	9308313	11507579	0.99684
apoa1	11	116835751	116837622	1	115835751	117837622	0.994728
apoa4	11	116820700	116823304	1	115820700	117823304	0.994725
arhgap1	11	46677080	46700619	0.999193	45677080	47700619	0.995464
arhgef12	11	120336413	120489937	0.99931	119336413	121489937	0.998249
arntl	11	13276652	13387266	0.999223	12276652	14387266	0.998037
art5	11	3638512	3642316	0.999212	2638512	4642316	0.94614
asrgl1	11	62337448	62393412	0.993702	61337448	63393412	0.996759
b3gat3	11	62615296	62622154	0.998835	61615296	63622154	0.996712
b4gat1	11	66345374	66347629	1	65345374	67347629	0.996455
bdnf	11	27654893	27722058	0.99939	26654893	28722058	0.998397
birc2	11	102347211	102378670	0.994727	101347211	103378670	0.99426
brsk2	11	1389899	1462689	0.932128	389899	2462689	0.95013
c1qtnf5	11	119338942	119340940	1	118338942	120340940	0.997736
c2cd2l	11	119102198	119118544	0.999328	118102198	120118544	0.997661
cabp2	11	67518912	67524517	0.999643	66518912	68524517	0.997425
calca	11	14966668	14972351	1	13966668	15972351	0.997614
calcb	11	14904997	15082342	0.999622	13904997	16082342	0.997722
casp1	11	105025443	105035250	0.999898	104025443	106035250	0.995093
casp4	11	104942866	104969366	0.999736	103942866	105969366	0.995162
cat	11	34438934	34472060	0.999547	33438934	35472060	0.998053
cblif	11	59829273	59845499	0.99883	58829273	60845499	0.997828
ccs	11	66593153	66606019	0.999534	65593153	67606019	0.996599
cd248	11	66314494	66317044	1	65314494	67317044	0.996449
cd3d	11	118339075	118342705	0.999174	117339075	119342705	0.998537
cd3e	11	118304730	118316175	0.999738	117304730	119316175	0.998444
cd3g	11	118344344	118355161	0.998891	117344344	119355161	0.998528
cd5	11	61102489	61127852	0.999015	60102489	62127852	0.979232
cd59	11	33703010	33736479	0.999612	32703010	34736479	0.997548
cd6	11	60971680	61020377	0.999159	59971680	62020377	0.980136
cd82	11	44564427	44620358	0.999357	43564427	45620358	0.997636
cdhr5	11	616577	626078	0.999159	1	1626078	0.907285
cdon	11	125955796	126063335	0.999229	124955796	127063335	0.997592
cend1	11	787115	790113	0.999334	1	1790113	0.913016
cep164	11	117314557	117413266	0.997469	116314557	118413266	0.994755
chrdl2	11	74696429	74731426	0.999258	73696429	75731426	0.998376
chrm1	11	62908679	62921807	0.999467	61908679	63921807	0.996665
clmp	11	123069872	123195248	0.997802	122069872	124195248	0.998081
clns1a	11	77514936	77637794	0.999073	76514936	78637794	0.998602
cntf	11	58622665	58625733	1	57622665	59625733	0.996951
cntn5	11	99020949	100358885	0.997096	98020949	101358885	0.998064
commd9	11	36269284	36289449	0.986372	35269284	37289449	0.99575
crebzf	11	85657742	85682908	0.999166	84657742	86682908	0.997412
crtam	11	122838500	122872643	0.999034	121838500	123872643	0.996738
csrp3	11	19182030	19210571	0.99909	18182030	20210571	0.997526
cst6	11	66012008	66013505	0.98004	65012008	67013505	0.996626
ctsc	11	88265069	88359684	0.999303	87265069	89359684	0.996382
ctsd	11	1752752	1764573	0.998058	752752	2764573	0.953445
ctsf	11	66563464	66568879	1	65563464	67568879	0.996589
cwc15	11	94962620	94973586	0.998998	93962620	95973586	0.995437
cyb5r2	11	7665100	7677222	0.99967	6665100	8677222	0.99722
ddx25	11	125903348	125943702	0.999331	124903348	126943702	0.99733
dennd2b	11	8693351	8910951	0.999128	7693351	9910951	0.996256
dgkz	11	46332905	46380554	0.999476	45332905	47380554	0.994915
dkk3	11	11956207	12009769	0.999664	10956207	13009769	0.998542
eps8l2	11	694438	727727	0.996011	1	1727727	0.910356
esam	11	124752583	124762290	0.999794	123752583	125762290	0.996891
f2	11	46719196	46739506	0.999065	45719196	47739506	0.995432
fadd	11	70203296	70207390	0.999512	69203296	71207390	0.997749
fdx1	11	110429948	110464884	0.998142	109429948	111464884	0.998634
fen1	11	61792911	61797238	1	60792911	62797238	0.979028
fgf19	11	69698238	69704022	0.998791	68698238	70704022	0.997793
fgf3	11	69809968	69819416	0.996412	68809968	70819416	0.997777
fli1	11	128686535	128813267	0.995954	127686535	129813267	0.997469
folh1	11	49145092	49208638	0.999449	48145092	50208638	0.971879
folr1	11	72189558	72196323	0.999704	71189558	73196323	0.998709
folr2	11	72216601	72221950	1	71216601	73221950	0.998709
folr3	11	72114869	72139892	0.999481	71114869	73139892	0.998499
fshb	11	30231014	30235261	1	29231014	31235261	0.998006
gal	11	68683779	68691175	1	67683779	69691175	0.997641
gas2	11	22625509	22813001	0.995938	21625509	23813001	0.998243
gpha2	11	64934471	64935893	0.999298	63934471	65935893	0.997564
gstp1	11	67583742	67586656	0.998972	66583742	68586656	0.997425
hmbs	11	119084866	119093834	0.998329	118084866	120093834	0.997629
hras	11	532242	537321	0.999213	1	1537321	0.901939
hyou1	11	119044188	119057227	0.999617	118044188	120057227	0.998502
ighmbp2	11	68903863	68940602	0.998722	67903863	69940602	0.997676
il10ra	11	117986370	118003037	0.99994	116986370	119003037	0.99506
il18	11	112143253	112164096	0.999185	111143253	113164096	0.999235
il18bp	11	71998613	72005715	0.999859	70998613	73005715	0.997968
inppl1	11	72223701	72239147	0.999806	71223701	73239147	0.998712
jam3	11	134069071	134152001	0.996265	133069071	135152001	0.993564
kiaa1549l	11	33376108	33674102	0.996855	32376108	34674102	0.997692
layn	11	111540280	111561745	0.999674	110540280	112561745	0.999027
lsp1	11	1850904	1892267	0.997756	850904	2892267	0.954148
ltbp3	11	65538559	65558930	0.998872	64538559	66558930	0.997473
lto1	11	69653076	69675416	0.999597	68653076	70675416	0.997707
luzp2	11	24496970	25082638	0.997467	23496970	26082638	0.995401
lyve1	11	10556966	10611689	0.999708	9556966	11611689	0.997493
mcam	11	119308529	119321521	0.999923	118308529	120321521	0.997676
mdk	11	46380756	46383837	0.997735	45380756	47383837	0.99481
mmp1	11	102789401	102798160	0.999886	101789401	103798160	0.998633
mmp10	11	102770502	102780628	1	101770502	103780628	0.998639
mmp12	11	102862736	102874982	0.999755	101862736	103874982	0.998683
mmp13	11	102942995	102955732	0.999529	101942995	103955732	0.998661
mmp3	11	102835801	102843609	0.998976	101835801	103843609	0.998633
mmp7	11	102520508	102530750	0.999024	101520508	103530750	0.99427
mmp8	11	102711796	102727050	0.999279	101711796	103727050	0.998637
muc2	11	1074875	1110511	0.898441	74875	2110511	0.895896
nap1l4	11	2944431	2992377	0.999125	1944431	3992377	0.927038
ncam1	11	112961247	113278436	0.999074	111961247	114278436	0.999117
ncr3lg1	11	17351800	17377341	0.997811	16351800	18377341	0.997843
nectin1	11	119623408	119729200	0.999018	118623408	120729200	0.998009
nell1	11	20669551	21575686	0.998729	19669551	22575686	0.998838
nrgn	11	124739942	124747210	0.999587	123739942	125747210	0.996886
nucb2	11	17208153	17349980	0.998655	16208153	18349980	0.997946
nxpe4	11	114570591	114595786	0.999722	113570591	115595786	0.997692
omp	11	77102840	77103331	1	76102840	78103331	0.998519
pamr1	11	35431823	35530300	0.999492	34431823	36530300	0.9978
pcsk7	11	117204337	117232525	0.888117	116204337	118232525	0.99475
pga4	11	61222347	61231694	0	60222347	62231694	0.978949
pgr	11	101029624	101129813	0.999242	100029624	102129813	0.994688
phldb1	11	118606440	118658031	0.998973	117606440	119658031	0.998433
ppme1	11	74171267	74254703	0.999473	73171267	75254703	0.997854
prcp	11	82822936	82970584	0.999492	81822936	83970584	0.997904
prdx5	11	64318121	64321811	0.998647	63318121	65321811	0.998293
prg2	11	57386780	57390650	1	56386780	58390650	0.997824
prg3	11	57376769	57381150	0.999544	56376769	58381150	0.997825
psma1	11	14504874	14643635	0.998898	13504874	15643635	0.997346
psmc3	11	47418769	47426473	0.999092	46418769	48426473	0.994848
pth	11	13492054	13496181	1	12492054	14496181	0.99796
pts	11	112226367	112269955	0.999312	111226367	113269955	0.999245
rab6a	11	73675638	73761137	0.997735	72675638	74761137	0.9979
relt	11	73376399	73397474	0.99981	72376399	74397474	0.998293
rexo2	11	114439435	114450279	0.999355	113439435	115450279	0.997611
robo4	11	124883691	124898500	0.999797	123883691	125898500	0.996881
saa4	11	18231423	18248635	0.992159	17231423	19248635	0.9971
sart1	11	65961728	65980137	0.980982	64961728	66980137	0.996631
scgb1a1	11	62405103	62423195	0.998841	61405103	63423195	0.996865
scgb2a2	11	62270158	62273160	0.998669	61270158	63273160	0.996677
scn2b	11	118162806	118176639	0.999566	117162806	119176639	0.996895
scn3b	11	123629187	123655244	0.999156	122629187	124655244	0.998306
scn4b	11	118133377	118152888	0.999385	117133377	119152888	0.995084
sct	11	626309	627181	0.995434	1	1627181	0.907351
serping1	11	57597387	57619171	0.999266	56597387	58619171	0.997071
serpinh1	11	75562056	75572783	0.99972	74562056	76572783	0.998981
siae	11	124633113	124695707	0.999633	123633113	125695707	0.9969
smpd1	11	6390440	6394998	0.998031	5390440	7394998	0.996942
snx15	11	65014182	65040570	0.999432	64014182	66040570	0.997407
spon1	11	13962723	14268133	0.996425	12962723	15268133	0.997561
sptbn2	11	66682497	66744670	0.999582	65682497	67744670	0.996597
ssh3	11	67303478	67312607	1	66303478	68312607	0.997508
stip1	11	64185272	64204543	0.998807	63185272	65204543	0.998337
stx3	11	59713456	59805882	0.999297	58713456	60805882	0.997664
stx5	11	62806860	62832051	0.998414	61806860	63832051	0.996663
swap70	11	9664077	9752993	0.985555	8664077	10752993	0.99645
taldo1	11	747415	765012	0.996995	1	1765012	0.912298
tcn1	11	59852800	59866489	0.999854	58852800	60866489	0.997821
thap12	11	76349898	76381132	0.998592	75349898	77381132	0.998668
thy1	11	119415476	119424985	0.999895	118415476	120424985	0.997858
timm10	11	57528464	57530803	0.999573	56528464	58530803	0.997043
tmem132a	11	60924460	60937159	0.999685	59924460	61937159	0.979791
tmem25	11	118531041	118547280	0.999508	117531041	119547280	0.998428
tmprss5	11	113687547	113706373	0.998197	112687547	114706373	0.998087
tpbgl	11	75240774	75243704	0.999318	74240774	76243704	0.998556
tpp1	11	6612768	6619448	0.99985	5612768	7619448	0.996874
treh	11	118657316	118679690	0.999375	117657316	119679690	0.998457
trim21	11	4384897	4393702	0.999886	3384897	5393702	0.978149
trim5	11	5663195	5938619	0.988906	4663195	6938619	0.992997
ube2l6	11	57551656	57568284	0.998738	56551656	58568284	0.997037
ubqln3	11	5507300	5509958	1	4507300	6509958	0.992308
ubxn1	11	62676498	62679117	0.999619	61676498	63679117	0.996699
usp28	11	113797874	113875570	0.999267	112797874	114875570	0.997784
usp47	11	11841423	11961887	0.999527	10841423	12961887	0.998501
vegfb	11	64234584	64239264	0.997867	63234584	65239264	0.998302
vsig2	11	124747474	124752255	0.998538	123747474	125752255	0.996884
vwa5a	11	124115404	124147721	0.999443	123115404	125147721	0.998201
yap1	11	102110447	102233424	0.999334	101110447	103233424	0.994453
zbtb16	11	114059041	114256765	0.999116	113059041	115256765	0.99781
znrd2	11	65570460	65573942	1	64570460	66573942	0.997461
zpr1	11	116773799	116788039	0.999438	115773799	117788039	0.994758
acrbp	12	6638075	6647433	0.99968	5638075	7647433	0.996949
acvrl1	12	51906908	51923361	0.999818	50906908	52923361	0.99582
adgrd1	12	130953907	131141469	0.995697	129953907	132141469	0.976743
aldh2	12	111766887	111817532	0.999447	110766887	112817532	0.997852
amigo2	12	47075707	47079959	0.999765	46075707	48079959	0.998174
apof	12	56360568	56362857	1	55360568	57362857	0.997735
appl2	12	105173297	105236203	0.999333	104173297	106236203	0.998254
atxn2	12	111443485	111599676	0.999047	110443485	112599676	0.998415
bcat1	12	24810024	24949101	0.99908	23810024	25949101	0.998072
bcl7a	12	122019422	122062044	0.998407	121019422	123062044	0.996248
bin2	12	51281038	51324668	0.99858	50281038	52324668	0.995353
brap	12	111642146	111685956	0.999247	110642146	112685956	0.997816
c1r	12	7080214	7092540	0.998677	6080214	8092540	0.996658
c1rl	12	7089587	7109238	0.995477	6089587	8109238	0.996666
c1s	12	6988259	7071032	0.999432	5988259	8071032	0.996744
cacna1c	12	1970772	2697950	0.993825	970772	3697950	0.992234
cacnb3	12	48813794	48828941	0.999802	47813794	49828941	0.99602
calcoco1	12	53708517	53727745	0.999688	52708517	54727745	0.99825
ccnd2	12	4269771	4305353	0.999129	3269771	5305353	0.995895
cd163	12	7470811	7503893	0.999668	6470811	8503893	0.980937
cd27	12	6444955	6451718	0.999114	5444955	7451718	0.996798
cd4	12	6786858	6820799	0.995322	5786858	7820799	0.996635
cd63	12	55725323	55729707	0.999544	54725323	56729707	0.996622
cd69	12	9752486	9760901	0.999169	8752486	10760901	0.932956
cep290	12	88049016	88142099	0.999699	87049016	89142099	0.996358
cit	12	119685791	119877320	0.999029	118685791	120877320	0.997986
ckap4	12	106237881	106304279	0.999142	105237881	107304279	0.998519
clec12a	12	9951316	9995694	0.998267	8951316	10995694	0.93512
clec1a	12	10069554	10111627	0.999549	9069554	11111627	0.92914
clec1b	12	9985642	10013424	0.998849	8985642	11013424	0.934621
clec4a	12	8123617	8138607	0.9992	7123617	9138607	0.980021
clec4c	12	7729383	7751605	0.997798	6729383	8751605	0.980761
clec4d	12	8509475	8522366	0.99969	7509475	9522366	0.948775
clec6a	12	8455962	8478330	0.986149	7455962	9478330	0.96985
clec7a	12	10116777	10130258	0.998666	9116777	11130258	0.928139
clstn3	12	7129698	7158945	0.998941	6129698	8158945	0.996682
cnpy2	12	56309842	56316119	0.999522	55309842	57316119	0.997654
cntn1	12	40692439	41072415	0.998033	39692439	42072415	0.996695
col2a1	12	47972967	48004554	0.99981	46972967	49004554	0.996256
cpm	12	68842197	68971570	0.999297	67842197	69971570	0.996592
cracr2a	12	3606633	3764819	0.9994	2606633	4764819	0.995867
cradd	12	93677375	93894840	0.999467	92677375	94894840	0.997306
dcn	12	91140484	91183217	0.999252	90140484	92183217	0.997523
dctn2	12	57529633	57547224	0.999545	56529633	58547224	0.994724
denr	12	122752824	122771064	0.999397	121752824	123771064	0.996558
dgka	12	55927319	55954027	0.999551	54927319	56954027	0.997355
diablo	12	122207663	122227456	0.99899	121207663	123227456	0.996369
dtx3	12	57604622	57609804	1	56604622	58609804	0.99465
eif4b	12	53006282	53042215	0.993996	52006282	54042215	0.996492
endou	12	47709734	47725567	0.999811	46709734	48725567	0.996287
eno2	12	6913745	6923698	0.998695	5913745	7923698	0.996678
erbb3	12	56076799	56103505	0.998579	55076799	57103505	0.996975
erp29	12	112013348	112023449	0.999406	111013348	113023449	0.998217
espl1	12	53268299	53293638	0.999093	52268299	54293638	0.996488
fgf23	12	4368227	4379712	0.995303	3368227	5379712	0.995869
fgf6	12	4428155	4445815	0.999547	3428155	5445815	0.995914
fkbp4	12	2794970	2805423	0.999904	1794970	3805423	0.993879
fzd10	12	130162459	130165740	0.999391	129162459	131165740	0.993708
gabarapl1	12	10212458	10223128	0.999532	9212458	11223128	0.928086
gapdh	12	6534512	6538374	1	5534512	7538374	0.99679
glt8d2	12	103988987	104064183	0.998632	102988987	105064183	0.997818
golga3	12	132768902	132829143	0.976012	131768902	133829143	0.979575
gpd1	12	50103982	50111313	0.999727	49103982	51111313	0.998294
grin2b	12	13437942	13982002	0.998938	12437942	14982002	0.995777
gucy2c	12	14612632	14696599	0.999607	13612632	15696599	0.998711
hebp1	12	12974870	13000265	0.999292	11974870	14000265	0.994896
hip1r	12	122834453	122862961	0.9854	121834453	123862961	0.996595
hnf1a	12	120978543	121002512	0.992372	119978543	122002512	0.99585
hsp90b1	12	103930107	103953931	0.999413	102930107	104953931	0.998126
ifng	12	68154768	68159740	0.999799	67154768	69159740	0.998911
igfbp6	12	53097436	53102345	0.999389	52097436	54102345	0.996426
il22	12	68248242	68253604	0.999441	67248242	69253604	0.998283
il31	12	122172029	122174221	0.999544	121172029	123174221	0.996349
inhbc	12	57434784	57452062	0.996882	56434784	58452062	0.994727
irag2	12	25004342	25108335	0.998569	24004342	26108335	0.998406
irak4	12	43758944	43789543	0.99951	42758944	44789543	0.995429
itga5	12	54395261	54419266	0.999417	53395261	55419266	0.996384
itgb7	12	53191323	53207282	0.999186	52191323	54207282	0.996426
kitlg	12	88492793	88580851	0.999648	87492793	89580851	0.996768
klrb1	12	9594551	9607916	0.996272	8594551	10607916	0.933093
klrc1	12	10442264	10454685	0.944154	9442264	11454685	0.93049
klrd1	12	10226058	10329608	0.999189	9226058	11329608	0.930979
klrf1	12	9827481	9845007	0.999658	8827481	10845007	0.933594
klrk1	12	10372353	10410146	0.999286	9372353	11410146	0.928356
krt18	12	52948871	52952906	0.999752	51948871	53952906	0.996466
krt5	12	52514575	52520530	1	51514575	53520530	0.995745
krt6c	12	52468516	52473805	0.999433	51468516	53473805	0.995731
krt8	12	52897187	52949954	0.99824	51897187	53949954	0.996518
lacrt	12	54630811	54634895	0.999022	53630811	55634895	0.996327
lag3	12	6772512	6778455	0.999832	5772512	7778455	0.996793
lrig3	12	58872149	58920504	0.999814	57872149	59920504	0.995872
lrp1	12	57128483	57213361	0.99947	56128483	58213361	0.997704
lrtm2	12	1820267	1836753	0.999333	820267	2836753	0.992374
lta4h	12	96000753	96043520	0.999509	95000753	97043520	0.9936
ltbr	12	6375045	6391571	0.999033	5375045	7391571	0.99694
m6pr	12	8940361	8949761	0.939713	7940361	9949761	0.920487
mansc1	12	12326056	12350242	0.995912	11326056	13350242	0.990948
mansc4	12	27762427	27780236	0.998654	26762427	28780236	0.997389
map1lc3b2	12	116548105	116576606	0.998843	115548105	117576606	0.998416
mars1	12	57475445	57517569	0.978063	56475445	58517569	0.994751
mdm1	12	68272443	68332381	0.9993	67272443	69332381	0.99824
med21	12	27022546	27066343	0.986978	26022546	28066343	0.997643
metap2	12	95473520	95515839	0.99856	94473520	96515839	0.99422
mfap5	12	8637346	8662888	0.998514	7637346	9662888	0.920647
mvk	12	109573255	109598125	0.999478	108573255	110598125	0.998202
mybpc1	12	101568353	101686028	0.997342	100568353	102686028	0.997997
myl6b	12	56152256	56159647	0.998784	55152256	57159647	0.997631
nell2	12	44508275	44921848	0.998296	43508275	45921848	0.993036
nfe2	12	54292111	54301015	0.998094	53292111	55301015	0.996824
nos1	12	117208142	117452170	0.998538	116208142	118452170	0.998444
ntf3	12	5432108	5521536	0.999665	4432108	6521536	0.997403
olr1	12	10158301	10172138	0.999061	9158301	11172138	0.928116
pcbp2	12	53452102	53481162	0.998866	52452102	54481162	0.998281
pebp1	12	118136124	118145584	0.998944	117136124	119145584	0.998566
pla2g1b	12	120322115	120327779	0.999294	119322115	121327779	0.996363
pmch	12	102196459	102197833	1	101196459	103197833	0.998602
ppp1cc	12	110719680	110742939	0.997766	109719680	111742939	0.998357
ppp1r12a	12	79773563	79935460	0.999481	78773563	80935460	0.997871
prkab1	12	119667864	119681624	0.999274	118667864	120681624	0.998152
prr4	12	10845849	10849475	0.999724	9845849	11849475	0.981195
psmd9	12	121888732	121918297	0.998986	120888732	122918297	0.995022
ptpn6	12	6946468	6961316	0.999394	5946468	7961316	0.996879
ptprb	12	70515870	70637440	0.998923	69515870	71637440	0.994735
ptprr	12	70638073	70920738	0.998982	69638073	71920738	0.995063
pxn	12	120210439	120265771	0.999621	119210439	121265771	0.996476
pzp	12	9148840	9208395	0.995519	8148840	10208395	0.922652
rbm19	12	113816738	113966325	0.998784	112816738	114966325	0.997146
rbp5	12	7115736	7128889	0.999316	6115736	8128889	0.996654
rilpl2	12	123415039	123436684	0.998477	122415039	124436684	0.995936
rnf41	12	56202179	56221933	0.999292	55202179	57221933	0.997637
scarb1	12	124776856	124882668	0.995005	123776856	125882668	0.995827
selplg	12	108621895	108633894	0.999584	107621895	109633894	0.997942
sh2b3	12	111405923	111451623	0.999541	110405923	112451623	0.998363
slc39a5	12	56230049	56237846	0.999359	55230049	57237846	0.997654
spring1	12	116710171	116738070	0.999749	115710171	117738070	0.99848
st8sia1	12	22063773	22437041	0.96731	21063773	23437041	0.993076
stab2	12	103587273	103766719	0.999482	102587273	104766719	0.998165
stat2	12	56341597	56360167	0.994734	55341597	57360167	0.997649
suox	12	55997180	56006641	0.998627	54997180	57006641	0.996961
syt1	12	78863993	79452008	0.99851	77863993	80452008	0.998595
tarbp2	12	53500921	53506431	0.999819	52500921	54506431	0.998254
tigar	12	4307763	4360028	0.998949	3307763	5360028	0.995914
tnfrsf1a	12	6328757	6342114	0.999027	5328757	7342114	0.996927
triap1	12	120443964	120446384	1	119443964	121446384	0.996552
tspan8	12	71125085	71441898	0.992316	70125085	72441898	0.995954
txnrd1	12	104215779	104350307	0.998463	103215779	105350307	0.998006
ung	12	109097597	109110992	0.997764	108097597	110110992	0.998051
vsig10	12	118063593	118136026	0.998304	117063593	119136026	0.998574
vwf	12	5948877	6124770	0.998944	4948877	7124770	0.997216
washc3	12	102012840	102062149	0.999554	101012840	103062149	0.997627
wif1	12	65050626	65121305	0.999378	64050626	66121305	0.99663
zcchc8	12	122471599	122501073	0.999051	121471599	123501073	0.995972
c1qtnf9	13	24307166	24322535	0.99766	23307166	25322535	0.997433
cenpj	13	24882279	24922889	0.999557	23882279	25922889	0.997571
col4a1	13	110148963	110307157	0.992346	109148963	111307157	0.994962
cpb2	13	46053186	46105033	0.999441	45053186	47105033	0.996435
dcun1d2	13	113455819	113490951	0.999289	112455819	114490951	0.977816
dock9	13	98793429	99086625	0.999233	97793429	100086625	0.997169
ednrb	13	77895481	77975529	0.999575	76895481	78975529	0.998533
efnb2	13	106489745	106535662	0.999434	105489745	107535662	0.998555
f10	13	113122799	113149529	0.986957	112122799	114149529	0.971592
f7	13	113105788	113120685	0.913428	112105788	114120685	0.972313
fgf9	13	21671073	21704498	0.999372	20671073	22704498	0.996604
flt1	13	28300346	28495145	0.998671	27300346	29495145	0.99739
flt3	13	28003274	28100592	0.99883	27003274	29100592	0.998031
foxo1	13	40555667	40666641	0.999315	39555667	41666641	0.997376
gas6	13	113820549	113864076	0.9783	112820549	114864076	0.973811
ggact	13	100530164	100589528	0.999596	99530164	101589528	0.997598
gpc5	13	91398621	92873682	0.99682	90398621	93873682	0.998143
il17d	13	20702127	20723098	0.998001	19702127	21723098	0.997866
ing1	13	110712736	110723339	0.999623	109712736	111723339	0.980057
itgbl1	13	101452593	101720856	0.999396	100452593	102720856	0.997413
lamp1	13	113297239	113323672	0.987274	112297239	114323672	0.976058
lcp1	13	46125920	46211871	0.999384	45125920	47211871	0.996359
mphosph8	13	19633659	19673441	0.999271	18633659	20673441	0.985218
mtif3	13	27435643	27450591	0.998998	26435643	28450591	0.996883
mycbp2	13	77042474	77327094	0.998982	76042474	78327094	0.996469
mzt1	13	72708367	72727629	0.995643	71708367	73727629	0.994447
nhlrc3	13	39038306	39050109	0.999153	38038306	40050109	0.99592
nudt15	13	48037726	48047221	0.999579	47037726	49047221	0.994744
olfm4	13	53028813	53052057	0.999785	52028813	54052057	0.97449
pcdh17	13	57631744	57729311	0.999416	56631744	58729311	0.983062
pcdh9	13	66302834	67230445	0.999156	65302834	68230445	0.998736
pibf1	13	72782133	73016461	0.999079	71782133	74016461	0.995164
postn	13	37562583	37598844	0.999256	36562583	38598844	0.990899
rgcc	13	41457550	41470871	0.999325	40457550	42470871	0.99725
sap18	13	21140514	21149084	0.99965	20140514	22149084	0.996549
slitrk1	13	83877205	83882474	0.999241	82877205	84882474	0.997449
slitrk6	13	85792790	85806683	0.999784	84792790	86806683	0.988645
spart	13	36301638	36370180	0.999533	35301638	37370180	0.998565
spry2	13	80335976	80341126	1	79335976	81341126	0.993841
stk24	13	98445185	98577940	0.999112	97445185	99577940	0.996871
sugt1	13	52652709	52700909	0.999109	51652709	53700909	0.974079
thsd1	13	52377167	52416373	0.999414	51377167	53416373	0.973998
tnfrsf19	13	23570370	23676104	0.99948	22570370	24676104	0.997275
tnfsf11	13	42562736	42608013	0.999603	41562736	43608013	0.997617
tnfsf13b	13	108251240	108308484	0.998046	107251240	109308484	0.99452
tpt1	13	45333471	45341284	1	44333471	46341284	0.996478
tsc22d1	13	44432143	44577147	0.999083	43432143	45577147	0.99645
wasf3	13	26557683	26688948	0.999208	25557683	27688948	0.997748
acyp1	14	75053237	75069483	0.998955	74053237	76069483	0.998186
ahnak2	14	104937244	104978374	0.960921	103937244	105978374	0.978478
ahsa1	14	77457870	77469472	0.998967	76457870	78469472	0.997677
amn	14	102922663	102933596	0.998995	101922663	103933596	0.997847
ang	14	20684177	20698971	0.999189	19684177	21698971	0.985733
ap1g2	14	23559565	23568070	0.99953	22559565	24568070	0.985283
apex1	14	20455191	20457772	1	19455191	21457772	0.939863
arf6	14	49893079	49897054	0.999749	48893079	50897054	0.996647
arg2	14	67619920	67651708	0.999057	66619920	68651708	0.998409
arhgap5	14	32076114	32159728	0.99939	31076114	33159728	0.996955
atp6v1d	14	67294371	67360265	0.998984	66294371	68360265	0.998441
atxn3	14	92044496	92106621	0.998505	91044496	93106621	0.997122
batf	14	75522455	75546993	0.999185	74522455	76546993	0.997347
bmp4	14	53949736	53958761	0.999668	52949736	54958761	0.99682
cdc42bpb	14	102932380	103057549	0.994803	101932380	104057549	0.997854
chga	14	92923150	92935285	0.999918	91923150	93935285	0.996894
cinp	14	102341102	102362916	0.999633	101341102	103362916	0.995663
ckb	14	103519667	103522833	1	102519667	104522833	0.996546
clec14a	14	38254000	38256093	1	37254000	39256093	0.997651
coch	14	30874514	30895065	0.998882	29874514	31895065	0.995093
crip2	14	105472962	105480162	0.999584	104472962	106480162	0.945936
daam1	14	59188646	59371405	0.999464	58188646	60371405	0.997431
dhrs4l2	14	23969874	24006408	0.619675	22969874	25006408	0.987381
dlgap5	14	55148112	55191608	0.998874	54148112	56191608	0.996848
dlk1	14	100725705	100738224	0.999521	99725705	101738224	0.995723
dync1h1	14	101964573	102056443	0.998923	100964573	103056443	0.995981
eddm3b	14	20768404	20770948	1	19768404	21770948	0.99247
eif5	14	103333544	103345025	0.999652	102333544	104345025	0.996583
entpd5	14	73958010	74019399	0.997722	72958010	75019399	0.982695
flrt2	14	85530144	85654428	0.999124	84530144	86654428	0.99705
fos	14	75278826	75282230	1	74278826	76282230	0.998219
fut8	14	65410592	65744121	0.999119	64410592	66744121	0.997138
glrx5	14	95533503	95544724	0.999377	94533503	96544724	0.998631
gmpr2	14	24232422	24239242	1	23232422	25239242	0.98725
gzmb	14	24630954	24634267	1	23630954	25634267	0.987362
gzmh	14	24606480	24609699	1	23606480	25609699	0.987363
hif1a	14	61695513	61748259	0.999299	60695513	62748259	0.99662
hspa2	14	64535905	64546173	0.999124	63535905	65546173	0.996214
il25	14	23372809	23376403	0.999444	22372809	24376403	0.985871
ism2	14	77474394	77498816	0.9982	76474394	78498816	0.997707
l3hypdh	14	59460363	59484408	0.999584	58460363	60484408	0.996794
lgals3	14	55124110	55145423	0.99925	54124110	56145423	0.996815
lgmn	14	92703807	92748679	0.997242	91703807	93748679	0.996898
ltbp2	14	74498183	74612378	0.994464	73498183	75612378	0.983209
map4k5	14	50418501	50561126	0.999544	49418501	51561126	0.997911
max	14	65006174	65102695	0.999255	64006174	66102695	0.996681
mnat1	14	60734742	60969965	0.999074	59734742	61969965	0.994988
mrpl52	14	22829879	22835037	0.998645	21829879	23835037	0.99594
nid2	14	52004809	52069059	0.998958	51004809	53069059	0.997659
npc2	14	74476192	74494177	0.999056	73476192	75494177	0.982416
nrxn3	14	78170373	79868291	0.991965	77170373	80868291	0.995314
numb	14	73275107	73458617	0.997997	72275107	74458617	0.984182
pacs2	14	105300563	105398147	0.994715	104300563	106398147	0.948964
pgf	14	74941834	74955626	0.99971	73941834	75955626	0.998106
pnma1	14	73711783	73714384	1	72711783	74714384	0.982523
ppm1a	14	60245752	60299087	0.999419	59245752	61299087	0.994342
psme1	14	24136163	24138967	1	23136163	25138967	0.987255
psme2	14	24143362	24147570	1	23143362	25147570	0.987261
rab2b	14	21459020	21476960	0.998886	20459020	22476960	0.995506
rbm25	14	73058532	73123899	0.998945	72058532	74123899	0.983465
rcor1	14	102592649	102730561	0.998703	101592649	103730561	0.996108
rnase1	14	20801228	20802855	1	19801228	21802855	0.992472
rnase10	14	20505537	20511169	0.992237	19505537	21511169	0.956065
rnase3	14	20891385	20892348	1	19891385	21892348	0.992634
rnase4	14	20684560	20701216	0.99928	19684560	21701216	0.985935
rnase6	14	20781268	20782467	1	19781268	21782467	0.992464
rnf31	14	24146683	24160660	0.999499	23146683	25160660	0.987319
sel1l	14	81471547	81533853	0.999679	80471547	82533853	0.996236
serpina1	14	94376747	94390693	0.999928	93376747	95390693	0.998571
serpina11	14	94442464	94452800	0.998358	93442464	95452800	0.998549
serpina12	14	94487274	94517844	0.99964	93487274	95517844	0.998604
serpina3	14	94612384	94624055	0.999914	93612384	95624055	0.998581
serpina4	14	94561442	94569913	0.999528	93561442	95569913	0.998604
serpina5	14	94561442	94593118	0.999243	93561442	95593118	0.998601
serpina6	14	94304248	94323389	0.999791	93304248	95323389	0.998582
serpina9	14	94462717	94479689	0.999352	93462717	95479689	0.9986
slirp	14	77708071	77761104	0.999114	76708071	78761104	0.997954
smoc1	14	69854131	70032366	0.998811	68854131	71032366	0.996534
tcl1a	14	95709947	95714196	0.99953	94709947	96714196	0.99847
tcl1b	14	95686426	95692628	0.999034	94686426	96692628	0.9987
tdp1	14	89954939	90044764	0.997185	88954939	91044764	0.997521
thtpa	14	23555988	23560271	1	22555988	24560271	0.98525
tmed10	14	75131469	75176612	0.999026	74131469	76176612	0.998259
tmed8	14	77335029	77377094	0.998623	76335029	78377094	0.997439
tnfaip2	14	103121476	103137439	0.999374	102121476	104137439	0.997792
tppp2	14	21024109	21036276	0.999836	20024109	22036276	0.99282
traf3	14	102777449	102911500	0.998226	101777449	103911500	0.997207
unc79	14	93333219	93707876	0.998829	92333219	94707876	0.997255
vash1	14	76761468	76783015	0.999861	75761468	77783015	0.997228
vcpkmt	14	50108632	50116600	0.994359	49108632	51116600	0.998165
yy1	14	100238298	100282788	0.998563	99238298	101282788	0.996836
acan	15	88803436	88875353	0.983852	87803436	89875353	0.997125
anpep	15	89784895	89815401	0.999148	88784895	90815401	0.997121
anxa2	15	60347134	60402883	0.993125	59347134	61402883	0.997138
ap3s2	15	89830599	89894638	0.993997	88830599	90894638	0.996976
b2m	15	44711487	44718851	0.999728	43711487	45718851	0.987699
bnip2	15	59659146	59689534	0.999375	58659146	60689534	0.997528
ca12	15	63321378	63381846	0.999554	62321378	64381846	0.998537
capn3	15	42359498	42412949	0.998897	41359498	43412949	0.998261
cd276	15	73683966	73714514	0.999248	72683966	74714514	0.984565
cdan1	15	42723544	42737128	0.999191	41723544	43737128	0.958356
cep152	15	48712928	48811146	0.999511	47712928	49811146	0.998839
chp1	15	41230839	41281887	0.998669	40230839	42281887	0.998275
cilp	15	65194760	65211473	0.999163	64194760	66211473	0.99762
cspg4	15	75674322	75712848	0.990865	74674322	76712848	0.978269
ctsh	15	78921058	78949574	0.99734	77921058	79949574	0.994362
dapk2	15	63907036	64072033	0.998928	62907036	65072033	0.998354
dll4	15	40929340	40939073	0.999487	39929340	41939073	0.998196
dnaja4	15	78264086	78282196	0.999062	77264086	79282196	0.99564
duox2	15	45092650	45114172	0.999396	44092650	46114172	0.99068
dut	15	48331011	48343373	0.999919	47331011	49343373	0.999013
fes	15	90883695	90895776	0.999917	89883695	91895776	0.997374
fgf7	15	49423237	49488775	0.99968	48423237	50488775	0.997959
furin	15	90868588	90883564	0.999533	89868588	91883564	0.997374
gchfr	15	40764068	40767708	1	39764068	41767708	0.998182
golm2	15	44288719	44415758	0.998789	43288719	45415758	0.953976
igdcc3	15	65327127	65378002	0.999057	64327127	66378002	0.997496
igdcc4	15	65381484	65422947	0.998988	64381484	66422947	0.997792
igf1r	15	98648539	98964530	0.999118	97648539	99964530	0.996518
il16	15	81159575	81314058	0.998506	80159575	82314058	0.998394
islr2	15	74100311	74138540	0.958447	73100311	75138540	0.984242
itga11	15	68296532	68432163	0.990057	67296532	69432163	0.996388
ivd	15	40405485	40435947	0.999147	39405485	41435947	0.998087
leo1	15	51938025	51971778	0.99923	50938025	52971778	0.996933
map2k1	15	66386837	66491656	0.983566	65386837	67491656	0.99741
megf11	15	65895079	66253756	0.998835	64895079	67253756	0.997399
mesd	15	80946289	80989828	0.999495	79946289	81989828	0.998362
mfge8	15	88898683	88913381	0.997624	87898683	89913381	0.997087
morf4l1	15	78810487	78898139	0.998632	77810487	79898139	0.994502
mpi	15	74890005	74902219	0.998855	73890005	75902219	0.970359
mrpl46	15	88459477	88467390	1	87459477	89467390	0.996156
neo1	15	73051710	73305205	0.998608	72051710	74305205	0.975839
ngrn	15	90265659	90275778	0.997236	89265659	91275778	0.997394
nptn	15	73560014	73634134	0.999568	72560014	74634134	0.975078
ntrk3	15	87859751	88256768	0.999408	86859751	89256768	0.996382
pdia3	15	43746394	43773279	0.999182	42746394	44773279	0.957896
plcb2	15	40278176	40307935	0.99953	39278176	41307935	0.998337
plin1	15	89664367	89679427	0.999535	88664367	90679427	0.997138
ppcdc	15	75023586	75117462	0.998989	74023586	76117462	0.971497
ppib	15	64155740	64163134	0.999459	63155740	65163134	0.99822
ppp1r14d	15	40815451	40828709	0.998795	39815451	41828709	0.998186
prc1	15	90966040	90995629	0.998616	89966040	91995629	0.997212
prtg	15	55611544	55743152	0.999096	54611544	56743152	0.995192
ptpn9	15	75463251	75579315	0.988523	74463251	76579315	0.984828
rad51	15	40694774	40732340	0.998245	39694774	41732340	0.998202
rasgrf1	15	78959906	79090780	0.999259	77959906	80090780	0.995654
rbpms2	15	64739891	64775589	0.998517	63739891	65775589	0.998066
rgma	15	93035271	93089211	0.999352	92035271	94089211	0.997271
scg3	15	51681492	51721026	0.998838	50681492	52721026	0.997264
sema7a	15	74409289	74433958	0.999878	73409289	75433958	0.971544
sh3gl3	15	83447228	83618743	0.981451	82447228	84618743	0.848507
slc28a1	15	84884654	84945798	0.996556	83884654	85945798	0.847919
slc51b	15	65045387	65053397	0.998131	64045387	66053397	0.997593
smad3	15	67063763	67195173	0.999293	66063763	68195173	0.996473
snap23	15	42491233	42545356	0.999059	41491233	43545356	0.99842
sord	15	45023147	45077185	0.911225	44023147	46077185	0.990793
spesp1	15	68818221	68946811	0.999316	67818221	69946811	0.996518
spint1	15	40844018	40858207	0.999225	39844018	41858207	0.99818
srp14	15	40035690	40039181	0.991416	39035690	41039181	0.997787
tmco5a	15	37921939	37967724	0.999825	36921939	38967724	0.999087
tp53bp1	15	43403061	43510728	0.999044	42403061	44510728	0.95938
tyro3	15	41557675	41583589	0.998689	40557675	42583589	0.99821
usp8	15	50424380	50514421	0.998635	49424380	51514421	0.997216
zfyve19	15	40807086	40815084	0.999375	39807086	41815084	0.998182
adgrg1	16	57610652	57665580	0.998891	56610652	58665580	0.995534
agrp	16	67482571	67483547	1	66482571	68483547	0.998448
ahsp	16	31527900	31528803	1	30527900	32528803	0.87982
amdhd2	16	2520357	2531422	0.999729	1520357	3531422	0.965725
amfr	16	56361452	56425545	0.990407	55361452	57425545	0.983695
apobr	16	28494643	28498964	0.999306	27494643	29498964	0.827965
aprt	16	88809339	88811937	1	87809339	89811937	0.989224
arl2bp	16	57245259	57253635	0.999165	56245259	58253635	0.996826
atxn2l	16	28822999	28837237	0.999368	27822999	29837237	0.803621
axin1	16	287440	352723	0.998363	1	1352723	0.962774
ca5a	16	87881546	87936580	0.99833	86881546	88936580	0.993443
ca7	16	66844414	66854153	0.998974	65844414	67854153	0.998383
cacna1h	16	1153106	1221771	0.997223	153106	2221771	0.983014
calb2	16	71358713	71390436	0.998458	70358713	72390436	0.987752
carhsp1	16	8852942	8869012	0.997579	7852942	9869012	0.994312
cbln1	16	49277917	49281838	0.998981	48277917	50281838	0.997318
ccl17	16	57404767	57416063	0.999469	56404767	58416063	0.996933
ccl22	16	57358783	57366189	0.999326	56358783	58366189	0.996776
cdh1	16	68737292	68835537	0.998658	67737292	69835537	0.996879
cdh15	16	89171748	89195492	0.979867	88171748	90195492	0.954541
cdh3	16	68636189	68727468	0.997669	67636189	69727468	0.997078
cdh5	16	66366622	66404784	0.993166	65366622	67404784	0.997508
cep20	16	15865719	15888625	0.998648	14865719	16888625	0.625379
ces1	16	55802851	55833337	0.566328	54802851	56833337	0.984837
ces2	16	66934444	66945096	0.999625	65934444	67945096	0.99843
ces3	16	66961245	66975149	0.999856	65961245	67975149	0.998445
chmp1a	16	89640816	89657738	0.961117	88640816	90657738	0.929716
ciapin1	16	57428187	57447420	0.999636	56428187	58447420	0.996923
cmip	16	81444808	81711762	0.997549	80444808	82711762	0.996825
cntnap4	16	76277278	76560757	0.98182	75277278	77560757	0.995975
coq7	16	19067614	19080095	0.99856	18067614	20080095	0.830876
coro1a	16	30182827	30189076	0.959207	29182827	31189076	0.888225
cpped1	16	12659799	12803887	0.999057	11659799	13803887	0.997513
crym	16	21238874	21303083	0.999471	20238874	22303083	0.888926
ctf1	16	30896614	30903547	0.999279	29896614	31903547	0.951982
ctrb1	16	75218988	75226338	0.885901	74218988	76226338	0.989848
ctrl	16	67927640	67932365	1	66927640	68932365	0.997217
cx3cl1	16	57372477	57385044	0.999761	56372477	58385044	0.99678
dctpp1	16	30423615	30430030	0.999844	29423615	31430030	0.895049
dhodh	16	72008588	72027664	0.998848	71008588	73027664	0.99166
dnaja2	16	46955362	46973674	0.999127	45955362	47973674	0.99801
dpep1	16	89613308	89638456	0.961543	88613308	90638456	0.930889
dpep2	16	67987394	68000586	0.999621	66987394	69000586	0.997208
elob	16	2771414	2777289	0.99949	1771414	3777289	0.965864
fus	16	31180138	31191605	0.999913	30180138	32191605	0.919766
gfer	16	1984193	1987749	0.999157	984193	2987749	0.958312
gfod2	16	67674531	67719339	0.999264	66674531	68719339	0.99706
glyr1	16	4803203	4847288	0.998867	3803203	5847288	0.998158
gp2	16	20309574	20327808	0.999397	19309574	21327808	0.978726
hagh	16	1795620	1827157	0.997974	795620	2827157	0.956564
hbq1	16	180459	181179	1	1	1181179	0.969035
hbz	16	142728	154503	0.943184	1	1154503	0.968325
hmox2	16	4474690	4510347	0.999271	3474690	5510347	0.997953
hsbp1	16	83719311	83819737	0.999343	82719311	84819737	0.996192
il17c	16	88638572	88640468	1	87638572	89640468	0.989097
il21r	16	27402174	27452042	0.998938	26402174	28452042	0.955503
il32	16	3065297	3082192	0.997753	2065297	4082192	0.966261
il34	16	70579895	70660682	0.999109	69579895	71660682	0.97393
il4r	16	27313668	27364778	0.999355	26313668	28364778	0.988626
ist1	16	71845996	71931199	0.99898	70845996	72931199	0.987799
itgal	16	30472658	30523567	0.99843	29472658	31523567	0.915354
itgam	16	31259967	31332892	0.988399	30259967	32332892	0.9052
itgax	16	31355134	31382999	0.998924	30355134	32382999	0.896782
jpt2	16	1678256	1702280	0.999625	678256	2702280	0.955918
kctd5	16	2682523	2709030	0.899785	1682523	3709030	0.96608
kif22	16	29790727	29805385	0.999454	28790727	30805385	0.877421
lat	16	28984826	28990784	1	27984826	29990784	0.802823
lcat	16	67939750	67944131	0.999544	66939750	68944131	0.997215
lpcat2	16	55509072	55586666	0.999523	54509072	56586666	0.985372
mmp15	16	58025754	58046901	0.999622	57025754	59046901	0.995665
mrpl28	16	366969	371289	0.998153	1	1371289	0.963254
msln	16	760734	768865	0.923226	1	1768865	0.970188
mslnl	16	769428	783370	0.998567	1	1783370	0.970428
mthfsd	16	86530178	86555235	0.999761	85530178	87555235	0.996193
mtss2	16	70661204	70686053	0.998995	69661204	71686053	0.973244
mylpf	16	30370934	30377991	0.999717	29370934	31377991	0.890046
nagpa	16	5024844	5034141	0.999785	4024844	6034141	0.998094
nfat5	16	69565094	69704666	0.995998	68565094	70704666	0.982752
nfatc3	16	68084751	68229259	0.998707	67084751	69229259	0.997234
nme3	16	1770320	1771561	1	770320	2771561	0.955935
nomo1	16	14833721	14896157	0.00419227	13833721	15896157	0.696917
nubp1	16	10743786	10769351	0.999414	9743786	11769351	0.995641
otoa	16	21663968	21761935	0.847376	20663968	22761935	0.852683
pagr1	16	29816152	29822489	0.999685	28816152	30822489	0.882982
pdia2	16	283164	287215	0.987051	1	1287215	0.961137
pdxdc1	16	14974591	15139339	0.104689	13974591	16139339	0.711033
pkd1	16	2088708	2135898	0.985671	1088708	3135898	0.959568
pla2g10	16	14672548	14694308	0.737125	13672548	15694308	0.690843
pla2g15	16	68245304	68261058	0.999492	67245304	69261058	0.997054
pmm2	16	8788823	8862534	0.99851	7788823	9862534	0.994457
ppl	16	4882507	4960741	0.998927	3882507	5960741	0.998129
prss22	16	2852730	2858170	0.997615	1852730	3858170	0.96587
prss27	16	2712419	2720551	1	1712419	3720551	0.965772
prss53	16	31083425	31089628	1	30083425	32089628	0.93907
prss8	16	31131433	31135727	1	30131433	32135727	0.936877
pydc1	16	31215962	31217135	0.999149	30215962	32217135	0.925987
rab11fip3	16	425649	523011	0.975608	1	1523011	0.96581
sez6l2	16	29871159	29899550	0.998804	28871159	30899550	0.884768
slc9a3r2	16	2025356	2039026	0.978748	1025356	3039026	0.958647
smpd3	16	68358327	68448508	0.99969	67358327	69448508	0.99729
stx1b	16	30989256	31010638	0.998925	29989256	32010638	0.952114
stx4	16	31032889	31042975	0.999207	30032889	32042975	0.947132
sult1a1	16	28603944	28623625	0.814389	27603944	29623625	0.803816
tnfrsf12a	16	3018445	3022383	0.998225	2018445	4022383	0.965859
tnfrsf17	16	11965210	11968068	0.999301	10965210	12968068	0.9972
tppp3	16	67389809	67393518	1	66389809	68393518	0.998386
tpsab1	16	1240379	1242554	0.7373	240379	2242554	0.98483
tpsd1	16	1256059	1259008	0.988564	256059	2259008	0.984845
tpsg1	16	1221651	1225268	1	221651	2225268	0.984778
tubb3	16	89921392	89938761	0.999079	88921392	90938761	0.91661
umod	16	20333051	20356301	0.998154	19333051	21356301	0.978719
vasn	16	4371848	4383538	0.999658	3371848	5383538	0.997948
wfdc1	16	84294846	84329844	0.998972	83294846	85329844	0.995784
wfikkn1	16	629239	634117	0.992444	1	1634117	0.967921
wwp2	16	69762328	69941741	0.996175	68762328	70941741	0.98161
znf174	16	3401215	3409364	0.999142	2401215	4409364	0.966192
aarsd1	17	42950526	42964498	0.998713	41950526	43964498	0.961397
ace	17	63477061	63498380	0.999531	62477061	64498380	0.998057
acox1	17	75941507	75979177	0.997298	74941507	76979177	0.99808
aldh3a1	17	19737984	19748943	0.999544	18737984	20748943	0.88781
aoc3	17	42851184	42858130	1	41851184	43858130	0.961237
ap2b1	17	35578046	35726413	0.99903	34578046	36726413	0.904587
apoh	17	66212033	66256525	0.997891	65212033	67256525	0.995742
asgr1	17	7173431	7179564	0.996911	6173431	8179564	0.997118
asgr2	17	7101322	7115700	0.996737	6101322	8115700	0.997152
aspscr1	17	81976807	82017406	0.99936	80976807	83017406	0.992256
atp1b2	17	7646627	7657770	0.999193	6646627	8657770	0.996883
baiap2	17	81035122	81117434	0.996468	80035122	82117434	0.993088
becn1	17	42810134	42833350	0.99944	41810134	43833350	0.961549
blmh	17	30248203	30292056	0.999567	29248203	31292056	0.992693
c1qbp	17	5432777	5448830	0.998444	4432777	6448830	0.997542
c1qtnf1	17	79022814	79049788	0.998963	78022814	80049788	0.996278
ca4	17	60149942	60170899	0.989088	59149942	61170899	0.977319
cacnb1	17	39173453	39197703	0.999423	38173453	40197703	0.962623
calcoco2	17	48831018	48866522	0.998342	47831018	49866522	0.997891
camkk1	17	3860315	3894891	0.994396	2860315	4894891	0.987871
cant1	17	78991716	79009867	0.949038	77991716	80009867	0.996165
casc3	17	40140318	40172171	0.998746	39140318	41172171	0.997344
cbx2	17	79778148	79787983	0.999593	78778148	80787983	0.994047
ccl11	17	34285742	34288334	0.998459	33285742	35288334	0.99911
ccl13	17	34356480	34358610	1	33356480	35358610	0.999094
ccl14	17	35983288	35987004	1	34983288	36987004	0.897725
ccl15	17	35996440	36001553	0.998828	34996440	37001553	0.89779
ccl16	17	35976493	35981497	0.999201	34976493	36981497	0.897695
ccl18	17	36064272	36072032	1	35064272	37072032	0.897919
ccl2	17	34255218	34257203	1	33255218	35257203	0.999088
ccl23	17	36013056	36017972	0.999593	35013056	37017972	0.897776
ccl3	17	36088256	36090169	1	35088256	37090169	0.897616
ccl4	17	36103827	36105621	1	35103827	37105621	0.8976
ccl5	17	35871491	35880793	0.99839	34871491	36880793	0.897936
ccl7	17	34270221	34272242	1	33270221	35272242	0.99911
ccl8	17	34319435	34321402	1	33319435	35321402	0.999101
cd300a	17	74466399	74484794	0.999022	73466399	75484794	0.998216
cd300c	17	74541073	74546115	1	73541073	75546115	0.998225
cd300e	17	74609885	74623738	0.999567	73609885	75623738	0.998107
cd300lf	17	74694311	74712978	0.99925	73694311	75712978	0.998151
cd300lg	17	43847148	43863639	0.999697	42847148	44863639	0.961263
cd7	17	82314868	82317608	0.999635	81314868	83317608	0.972009
cd79b	17	63928740	63932336	0.999444	62928740	64932336	0.988038
cdc27	17	47117703	47189422	0.998147	46117703	48189422	0.799994
cdk5rap3	17	47967810	47981781	0.999213	46967810	48981781	0.996399
cep112	17	65635537	66192133	0.997314	64635537	67192133	0.988631
chad	17	50464496	50468906	0.998414	49464496	51468906	0.998084
chmp6	17	80991598	81009517	0.992199	79991598	82009517	0.992842
clec10a	17	7074537	7080307	0.997234	6074537	8080307	0.997294
cnp	17	41966763	41977740	0.999636	40966763	42977740	0.991796
col1a1	17	50184101	50201632	0.999487	49184101	51201632	0.998083
coro6	17	29614756	29622912	1	28614756	30622912	0.995276
crhr1	17	45784280	45835828	0.999263	44784280	46835828	0.770021
csf3	17	40015361	40017813	0.999593	39015361	41017813	0.998207
csh1	17	63894909	63896661	1	62894909	64896661	0.993298
csnk1d	17	82239023	82273700	0.99856	81239023	83273700	0.973041
cxcl16	17	4733533	4739928	0.998127	3733533	5739928	0.99664
dcxr	17	82035136	82037709	0.999612	81035136	83037709	0.991855
dlg4	17	7187187	7219841	0.998562	6187187	8219841	0.997114
doc2b	17	142789	181650	0.92458	1	1181650	0.902917
drg2	17	18087892	18107970	0.99811	17087892	19107970	0.874717
dusp3	17	43766125	43778977	0.9993	42766125	44778977	0.961234
eif5a	17	7306999	7312463	0.998173	6306999	8312463	0.997187
eno3	17	4948092	4957131	0.998785	3948092	5957131	0.99722
enpp7	17	79730943	79742219	0.997346	78730943	80742219	0.994696
erbb2	17	39687914	39730426	0.998426	38687914	40730426	0.997836
ern1	17	64039080	64130819	0.999477	63039080	65130819	0.988492
evi2b	17	31303770	31314105	0.99942	30303770	32314105	0.99218
evpl	17	76004502	76027306	0.999474	75004502	77027306	0.997905
fam171a2	17	44353215	44363853	0.999718	43353215	45363853	0.996655
fam20a	17	68535113	68601367	0.998688	67535113	69601367	0.99702
fmnl1	17	45221444	45247319	0.999382	44221444	46247319	0.963564
gabarap	17	7240008	7242449	0.999591	6240008	8242449	0.99717
gast	17	41712331	41715969	0.999725	40712331	42715969	0.991846
gfap	17	44903159	44916937	0.998912	43903159	45916937	0.967939
gh1	17	63917200	63918839	1	62917200	64918839	0.988028
gh2	17	63880215	63881944	0.998845	62880215	64881944	0.99797
gip	17	48958554	48968596	0.938585	47958554	49968596	0.997865
git1	17	29573475	29594054	0.999709	28573475	30594054	0.997433
glod4	17	757097	782294	0.998454	1	1782294	0.93276
gp1ba	17	4932277	4935023	0.997095	3932277	5935023	0.997205
gprc5c	17	74424851	74451653	0.999217	73424851	75451653	0.998218
grn	17	44345246	44353106	0.998983	43345246	45353106	0.996657
hexim1	17	45148475	45152099	0.999449	44148475	46152099	0.967919
hgs	17	81683326	81703138	0.999445	80683326	82703138	0.993366
hs3st3b1	17	14301081	14349404	0.999007	13301081	15349404	0.992783
icam2	17	64002594	64020634	0.997841	63002594	65020634	0.988123
ift20	17	28328325	28335489	0.999302	27328325	29335489	0.995081
igfbp4	17	40443450	40457725	0.998951	39443450	41457725	0.991997
kif1c	17	4997950	5028401	0.999442	3997950	6028401	0.997282
krt14	17	41582279	41586895	0.998269	40582279	42586895	0.991872
krt17	17	41619442	41624842	1	40619442	42624842	0.991851
krt19	17	41523617	41528308	0.998723	40523617	42528308	0.991881
lgals3bp	17	78971238	78979947	0.999426	77971238	79979947	0.996154
lgals9	17	27629798	27649560	0.999899	26629798	28649560	0.988036
lpo	17	58218548	58268518	0.99916	57218548	59268518	0.997987
lrrc37a2	17	46511511	46555650	0.0231864	45511511	47555650	0.768893
lrrc59	17	50375059	50397523	0.999555	49375059	51397523	0.998172
map2k6	17	69414697	69553865	0.999095	68414697	70553865	0.992701
mapt	17	45894527	46028334	0.992481	44894527	47028334	0.778923
mfap4	17	19383442	19387190	0.998934	18383442	20387190	0.818263
milr1	17	64449037	64468643	0.999032	63449037	65468643	0.98797
mink1	17	4833340	4898061	0.99781	3833340	5898061	0.997162
mpo	17	58269855	58280935	0.99991	57269855	59280935	0.997954
mprip	17	17042457	17217679	0.999338	16042457	18217679	0.989739
mrpl58	17	75012670	75021261	0.99814	74012670	76021261	0.998111
myh4	17	10443290	10469559	0.999772	9443290	11469559	0.996873
myl4	17	47200446	47223679	0.999527	46200446	48223679	0.795245
ngfr	17	49495293	49515008	0.999138	48495293	50515008	0.997821
nlgn2	17	7404874	7419860	0.999333	6404874	8419860	0.996641
nme1	17	51153559	51162428	0.999099	50153559	52162428	0.998311
nmt1	17	44957992	45109016	0.991544	43957992	46109016	0.969834
nos2	17	27756766	27800529	0.999429	26756766	28800529	0.988445
nptx1	17	80466834	80477843	0.999183	79466834	81477843	0.993743
nt5c	17	75130225	75131757	1	74130225	76131757	0.99787
nxph3	17	49575871	49583827	0.999623	48575871	50583827	0.997835
omg	17	31272013	31297539	0.996751	30272013	32297539	0.99224
p4hb	17	81843159	81860856	0.999209	80843159	82860856	0.993714
pcyt2	17	81900958	81911432	0.999905	80900958	82911432	0.993561
pecam1	17	64319415	64413776	0.998454	63319415	65413776	0.988371
phospho1	17	49223366	49230787	0.999327	48223366	50230787	0.998009
plscr3	17	7389727	7394842	0.999805	6389727	8394842	0.996625
plxdc1	17	39063313	39154394	0.998782	38063313	40154394	0.915255
polr2a	17	7484366	7514616	0.999306	6484366	8514616	0.99669
ppp1r9b	17	50133737	50150677	0.999705	49133737	51150677	0.998036
ppy	17	43940804	43942476	1	42940804	44942476	0.96097
prkar1a	17	68511780	68551319	0.999368	67511780	69551319	0.996826
pyy	17	43952733	44004469	0.995408	42952733	45004469	0.961595
rab37	17	74670578	74747335	0.999011	73670578	75747335	0.998186
rabep1	17	5282265	5386340	0.998791	4282265	6386340	0.99757
rac3	17	82031678	82034204	0.999209	81031678	83034204	0.991857
rbfox3	17	79089345	79611051	0.997135	78089345	80611051	0.994684
rilp	17	1646145	1649866	0.999731	646145	2649866	0.986892
rnf43	17	58353676	58417595	0.999484	57353676	59417595	0.997928
sat2	17	7626234	7627876	1	6626234	8627876	0.996878
scarf1	17	1633858	1645744	0.992695	633858	2645744	0.986677
scpep1	17	56978129	57006768	0.999407	55978129	58006768	0.997251
sdk2	17	73334384	73644445	0.997371	72334384	74644445	0.998229
septin9	17	77280569	77500596	0.997907	76280569	78500596	0.996794
serpinf1	17	1762029	1777565	0.998907	762029	2777565	0.98773
serpinf2	17	1742836	1755265	0.989872	742836	2755265	0.987628
sez6	17	28954901	29006440	0.999612	27954901	30006440	0.996426
sgsh	17	80206716	80220923	0.999719	79206716	81220923	0.993952
shbg	17	7613946	7633382	0.994194	6613946	8633382	0.996899
shmt1	17	18327860	18363563	0.998769	17327860	19363563	0.82189
shpk	17	3608240	3636250	0.998502	2608240	4636250	0.987368
skap1	17	48133442	48430275	0.999256	47133442	49430275	0.99814
slc4a1	17	44248390	44268141	0.998938	43248390	45268141	0.96975
slc9a3r1	17	74748628	74769353	0.999277	73748628	75769353	0.998151
sost	17	43753738	43758791	0.999012	42753738	44758791	0.961089
sox9	17	72121020	72126416	0.999259	71121020	73126416	0.996616
stat5b	17	42199177	42276707	0.997551	41199177	43276707	0.970338
stx8	17	9250471	9576591	0.996855	8250471	10576591	0.99628
timp2	17	78852977	78925387	0.999034	77852977	79925387	0.996224
tk1	17	78174091	78187233	0.999012	77174091	79187233	0.995814
tmem106a	17	43211835	43220041	0.998783	42211835	44220041	0.960941
tnfrsf13b	17	16929816	16972118	0.999386	15929816	17972118	0.988943
tnfsf12	17	7549058	7557890	0.998304	6549058	8557890	0.996823
tnfsf13	17	7549099	7561601	0.998802	6549099	8561601	0.996829
tp53	17	7661779	7687538	0.998759	6661779	8687538	0.996852
trim25	17	56836387	56914080	0.997042	55836387	57914080	0.997351
trpv3	17	3510502	3557812	0.997024	2510502	4557812	0.987424
ube2z	17	48908407	48929056	0.997726	47908407	49929056	0.997874
vat1	17	43014607	43025123	0.998386	42014607	44025123	0.961241
vmo1	17	4785285	4786433	0.99913	3785285	5786433	0.996643
vps53	17	508503	721717	0.984875	1	1721717	0.931991
wfikkn2	17	50834650	50842353	0.99974	49834650	51842353	0.998173
znf830	17	34961540	34963777	1	33961540	35963777	0.998979
bcl2	18	63123346	63320128	0.998939	62123346	64320128	0.995525
cd226	18	69831158	69961803	0.996773	68831158	70961803	0.996499
cdh2	18	27932879	28177946	0.999323	26932879	29177946	0.99708
clul1	18	596988	650334	0.996856	1	1650334	0.977196
cndp1	18	74534500	74587212	0.998995	73534500	75587212	0.998186
colec12	18	316737	500722	0.999267	1	1500722	0.975093
cyb5a	18	74250846	74291973	0.999174	73250846	75291973	0.998199
dcc	18	52340197	53535903	0.996096	51340197	54535903	0.996188
dipk1c	18	74434775	74457944	0.999525	73434775	75457944	0.99813
dsc2	18	31058840	31102522	0.999634	30058840	32102522	0.998174
dsg2	18	31498177	31549008	0.999626	30498177	32549008	0.9988
dsg3	18	31447741	31478702	0.999387	30447741	32478702	0.998269
dsg4	18	31376777	31414912	0.999554	30376777	32414912	0.99829
elac1	18	50967991	50988121	0.999156	49967991	51988121	0.997391
grp	18	59220158	59230774	0.999623	58220158	60230774	0.996021
impact	18	24426634	24453531	0.999331	23426634	25453531	0.997705
lama1	18	6941742	7117797	0.998893	5941742	8117797	0.997308
mep1b	18	32185069	32220404	0.999236	31185069	33220404	0.998895
myom1	18	3066807	3219968	0.999041	2066807	4219968	0.99865
nars1	18	57600656	57622213	0.998703	56600656	58622213	0.996541
nedd4l	18	58044226	58401540	0.994891	57044226	59401540	0.995996
nfatc1	18	79395856	79529325	0.978827	78395856	80529325	0.978169
pstpip2	18	45983536	46072272	0.997781	44983536	47072272	0.989109
ptprm	18	7566782	8406861	0.995616	6566782	9406861	0.997754
rab27b	18	54717860	54895516	0.999387	53717860	55895516	0.996614
serpinb5	18	63476958	63505085	0.998188	62476958	64505085	0.99523
serpinb8	18	63970029	64019779	0.999437	62970029	65019779	0.997441
siglec15	18	45825675	45844094	0.99962	44825675	46844094	0.997874
smad2	18	47808957	47931146	0.990856	46808957	48931146	0.987332
tnfrsf11a	18	62325287	62391288	0.999228	61325287	63391288	0.995294
ttr	18	31557009	31598833	0.999379	30557009	32598833	0.998802
txnl1	18	56597209	56651600	0.999137	55597209	57651600	0.997335
vps4b	18	63389190	63422483	0.99955	62389190	64422483	0.995221
yes1	18	721588	812546	0.99877	1	1812546	0.978495
a1bg	19	58345178	58353492	0.999279	57345178	59353492	0.985314
acp5	19	11574660	11579008	0.999311	10574660	12579008	0.997276
actn4	19	38647649	38731589	0.99812	37647649	39731589	0.993808
adamtsl5	19	1505022	1513604	0.998255	505022	2513604	0.988733
adgre1	19	6887566	6940459	0.998753	5887566	7940459	0.976014
adgre2	19	14732392	14778560	0.97925	13732392	15778560	0.992361
adgre5	19	14380501	14408725	0.990317	13380501	15408725	0.992923
akt1s1	19	49869033	49878459	0.999788	48869033	50878459	0.975552
akt2	19	40230317	40285536	0.998715	39230317	41285536	0.992092
angptl4	19	8363289	8374370	0.998918	7363289	9374370	0.965264
aplp1	19	35867899	35879792	0.99958	34867899	36879792	0.978557
apoc1	19	44914247	44919349	0.997457	43914247	45919349	0.996534
apoe	19	44905791	44909393	1	43905791	45909393	0.996536
arhgap45	19	1065923	1086628	0.998794	65923	2086628	0.920274
arhgef1	19	41883173	41930150	0.985972	40883173	42930150	0.996885
arid3a	19	925781	975939	0.994983	1	1975939	0.91311
atp5f1d	19	1241746	1244825	1	241746	2244825	0.982975
axl	19	41219223	41261766	0.998685	40219223	42261766	0.995892
azu1	19	825097	832018	0.995394	1	1832018	0.906435
babam1	19	17267376	17281249	0.998704	16267376	18281249	0.997621
bax	19	48954815	48961798	0.997857	47954815	49961798	0.996285
bcam	19	44809071	44821421	0.999353	43809071	45821421	0.996524
bcat2	19	48795062	48811029	0.998811	47795062	49811029	0.977048
bloc1s3	19	45178784	45216933	0.994713	44178784	46216933	0.996271
blvrb	19	40447765	40465764	0.998225	39447765	41465764	0.991853
brme1	19	13882348	13906452	0.998715	12882348	14906452	0.994538
bsg	19	571277	583494	0.995099	1	1583494	0.892422
bst2	19	17402939	17405630	0.999258	16402939	18405630	0.997607
c19orf12	19	29698937	29715789	0.998933	28698937	30715789	0.990845
c3	19	6677704	6730562	0.98501	5677704	7730562	0.976254
ca11	19	48637946	48646187	0.995274	47637946	49646187	0.976994
caps	19	5912339	5916211	1	4912339	6916211	0.996161
cc2d1a	19	13906201	13930879	0.997288	12906201	14930879	0.994514
ccer2	19	38908980	38912186	0.999377	37908980	39912186	0.991038
ccl25	19	8052318	8062660	0.989282	7052318	9062660	0.959926
ccne1	19	29811991	29824312	0.998055	28811991	30824312	0.990123
cd177	19	43353686	43363172	0.633231	42353686	44363172	0.993911
cd209	19	7739993	7747564	1	6739993	8747564	0.959434
cd22	19	35319261	35347361	0.999075	34319261	36347361	0.979158
cd33	19	51225064	51243860	0.999628	50225064	52243860	0.99475
cd70	19	6583183	6604103	0.998377	5583183	7604103	0.975585
cdc37	19	10391133	10420121	0.998209	9391133	11420121	0.99804
cdkn2d	19	10566460	10569059	0.983462	9566460	11569059	0.997819
ceacam1	19	42507304	42561234	0.998239	41507304	43561234	0.992646
ceacam16	19	44699151	44710718	0.998532	43699151	45710718	0.996921
ceacam18	19	51478622	51490952	0.999028	50478622	52490952	0.994885
ceacam19	19	44662278	44684359	0.944877	43662278	45684359	0.996928
ceacam20	19	44501677	44529788	0.998472	43501677	45529788	0.996959
ceacam21	19	41549518	41586844	0.999705	40549518	42586844	0.995921
ceacam3	19	41796587	41811554	0.998799	40796587	42811554	0.996471
ceacam5	19	41708585	41730433	0.999497	40708585	42730433	0.99643
ceacam6	19	41750977	41772211	0.999529	40750977	42772211	0.996442
ceacam8	19	42580243	42595055	0.998315	41580243	43595055	0.992506
cebpa	19	33299934	33302534	1	32299934	34302534	0.997637
cfd	19	859664	863641	0.99375	1	1863641	0.908072
cirbp	19	1259384	1274880	0.999677	259384	2274880	0.983074
clc	19	39731255	39738029	0.991592	38731255	40738029	0.989374
clec11a	19	50723364	50725708	1	49723364	51725708	0.973415
clec4g	19	7728957	7733906	0.997379	6728957	8733906	0.961122
clec4m	19	7763210	7769605	0.982179	6763210	8769605	0.949587
clpp	19	6361531	6370242	0.998051	5361531	7370242	0.974997
comp	19	18782773	18791305	0.998245	17782773	19791305	0.99495
cope	19	18899514	18919387	0.996738	17899514	19919387	0.994965
cox6b1	19	35648323	35658782	0.997995	34648323	36658782	0.978792
crlf1	19	18572220	18607741	0.998931	17572220	19607741	0.997895
crx	19	47819779	47843330	0.998304	46819779	48843330	0.977457
cxcl17	19	42428278	42442946	0.998094	41428278	43442946	0.992578
dand5	19	12965159	12974760	0.998128	11965159	13974760	0.994297
dda1	19	17309518	17323298	0.993425	16309518	18323298	0.997637
ddx39a	19	14408798	14419383	0.995468	13408798	15419383	0.992908
dhps	19	12675717	12681880	0.998218	11675717	13681880	0.994628
dkkl1	19	49361783	49375116	0.998876	48361783	50375116	0.976378
dnajb1	19	14514769	14560391	0.996939	13514769	15560391	0.993111
epn1	19	55675226	55709858	0.999279	54675226	56709858	0.979666
ercc1	19	45407334	45478828	0.998212	44407334	46478828	0.994857
farsa	19	12922479	12934037	0.999222	11922479	13934037	0.99449
fcar	19	54874235	54891420	0.998431	53874235	55891420	0.975469
fcer2	19	7688758	7702146	0.998806	6688758	8702146	0.961432
fdx2	19	10310045	10316015	0.994659	9310045	11316015	0.998109
fgf21	19	48755524	48758333	0.996804	47755524	49758333	0.976888
flt3lg	19	49474207	49486231	0.997841	48474207	50486231	0.976372
fosb	19	45467995	45475179	0.999444	44467995	46475179	0.994724
fstl3	19	676392	683392	0.998289	1	1683392	0.898338
fut1	19	48748011	48755390	0.998511	47748011	49755390	0.976941
fxyd5	19	35154730	35169881	0.999406	34154730	36169881	0.996267
gadd45b	19	2476122	2478259	0.999065	1476122	3478259	0.992086
gadd45gip1	19	12953119	12957223	0.999756	11953119	13957223	0.994282
gamt	19	1397026	1401570	1	397026	2401570	0.986155
gdf15	19	18374731	18389176	0.997858	17374731	19389176	0.99774
get3	19	12737139	12748323	0.991959	11737139	13748323	0.994575
gipc3	19	3585478	3593541	0.998266	2585478	4593541	0.993204
gipr	19	45668221	45683722	0.998711	44668221	46683722	0.995271
gmfg	19	39328353	39342372	0.997152	38328353	40342372	0.989917
gp6	19	55013705	55038264	0.976049	54013705	56038264	0.976085
gpi	19	34359480	34402413	0.99886	33359480	35402413	0.996087
gys1	19	48968130	48993310	0.998929	47968130	49993310	0.996536
hdgfl2	19	4472297	4502208	0.997464	3472297	5502208	0.995121
hnrnpul1	19	41262496	41307787	0.999184	40262496	42307787	0.995897
hrc	19	49151198	49155396	0.999048	48151198	50155396	0.976448
hsd17b14	19	48813018	48836510	0.995121	47813018	49836510	0.977137
hspb6	19	35754566	35758079	0.99858	34754566	36758079	0.978585
icam1	19	10271093	10286615	0.99807	9271093	11286615	0.998128
icam3	19	10333776	10339661	0.997456	9333776	11339661	0.998214
icam4	19	10286955	10288522	1	9286955	11288522	0.998122
icam5	19	10289952	10296778	0.999854	9289952	11296778	0.998119
ifi30	19	18173162	18178117	0.998791	17173162	19178117	0.997577
ifnl1	19	39296407	39298673	0.999118	38296407	40298673	0.989849
ifnl2	19	39268396	39270188	1	38268396	40270188	0.989868
igfl4	19	46039182	46077118	0.999605	45039182	47077118	0.995695
iglon5	19	51311644	51330891	0.998029	50311644	52330891	0.994905
il11	19	55364382	55370463	0.999343	54364382	56370463	0.978663
il12rb1	19	18058995	18098944	0.9982	17058995	19098944	0.997599
insl3	19	17816512	17821574	0.998619	16816512	18821574	0.997543
insr	19	7112255	7294414	0.996921	6112255	8294414	0.967079
izumo1	19	48740852	48746909	0.999505	47740852	49746909	0.976928
kir2dl3	19	54738513	54753052	0.451429	53738513	55753052	0.979776
kir2ds4	19	54832676	54848569	0.906287	53832676	55848569	0.975619
kir3dl1	19	54816468	54830778	0.998674	53816468	55830778	0.975616
kir3dl2	19	54850443	54867207	0.989927	53850443	55867207	0.975462
kirrel2	19	35855861	35867136	0.999291	34855861	36867136	0.978554
klk1	19	50819146	50823787	0.999785	49819146	51823787	0.97343
klk10	19	51012739	51020175	0.99812	50012739	52020175	0.974408
klk11	19	51022216	51028039	0.999313	50022216	52028039	0.974391
klk12	19	51029092	51035230	0.998698	50029092	52035230	0.974398
klk13	19	51055626	51065114	0.999368	50055626	52065114	0.974432
klk14	19	51077495	51084245	0.996899	50077495	52084245	0.97441
klk15	19	50825289	50837213	0.998743	49825289	51837213	0.973527
klk3	19	50854915	50860764	0.999146	49854915	51860764	0.973445
klk4	19	50906351	50911395	0.998219	49906351	51911395	0.97344
klk6	19	50958631	50969673	0.982062	49958631	51969673	0.973536
klk7	19	50976468	50984099	0.973712	49976468	51984099	0.97442
klk8	19	50996007	51002711	0.998808	49996007	52002711	0.974399
lair1	19	54351384	54370558	0.999479	53351384	55370558	0.980837
lair2	19	54497879	54510687	0.986894	53497879	55510687	0.980243
ldlr	19	11089462	11133820	0.998514	10089462	12133820	0.998008
lgals4	19	38801671	38812945	0.997962	37801671	39812945	0.994093
lhb	19	49015980	49017091	1	48015980	50017091	0.996621
lilra2	19	54572920	54590287	0.940597	53572920	55590287	0.97994
lilra4	19	54333185	54339162	0.999164	53333185	55339162	0.980831
lilra5	19	54307070	54313166	0.995747	53307070	55313166	0.98085
lilra6	19	54236592	54242791	0.554409	53236592	55242791	0.98079
lilrb1	19	54617158	54638022	0.999329	53617158	55638022	0.980002
lilrb2	19	54273812	54281184	0.999458	53273812	55281184	0.980786
lilrb4	19	54643889	54670359	0.985994	53643889	55670359	0.980077
lilrb5	19	54249421	54257301	0.999619	53249421	55257301	0.980809
lmnb2	19	2427638	2456959	0.986683	1427638	3456959	0.992182
lonp1	19	5691834	5720572	0.998262	4691834	6720572	0.995746
lrg1	19	4536402	4540036	1	3536402	5540036	0.99466
lrrc25	19	18391137	18397622	0.999076	17391137	19397622	0.997748
lypd3	19	43460787	43465608	0.998757	42460787	44465608	0.993904
mag	19	35292125	35313807	0.998986	34292125	36313807	0.979089
mcemp1	19	7677088	7679829	0.997817	6677088	8679829	0.961244
mia	19	40771648	40777490	0.999145	39771648	41777490	0.990685
mllt1	19	6210381	6279975	0.999555	5210381	7279975	0.976028
mri1	19	13764522	13774282	0.996322	12764522	14774282	0.994487
muc16	19	8848844	8981342	0.997934	7848844	9981342	0.967454
mybpc2	19	50432892	50466321	0.998237	49432892	51466321	0.974938
mydgf	19	4641374	4670362	0.99759	3641374	5670362	0.994376
myo9b	19	17075777	17214537	0.998237	16075777	18214537	0.997615
nacc1	19	13116862	13141147	0.999095	12116862	14141147	0.994192
ncan	19	19211958	19252233	0.999256	18211958	20252233	0.994963
ncln	19	3185563	3209575	0.999251	2185563	4209575	0.992076
ncr1	19	54906148	54916140	0.997803	53906148	55916140	0.975509
ndufb7	19	14566078	14572066	0.999666	13566078	15572066	0.993179
nectin2	19	44846175	44889223	0.998654	43846175	45889223	0.996564
nfic	19	3314403	3469217	0.997151	2314403	4469217	0.992418
nmrk2	19	3933069	3942416	0.960557	2933069	4942416	0.99374
notch3	19	15159038	15200995	0.997906	14159038	16200995	0.991237
nphs1	19	35825372	35869287	0.998681	34825372	36869287	0.978891
nrtn	19	5805067	5828324	0.998325	4805067	6828324	0.99585
ntf4	19	49061066	49065054	0.999248	48061066	50065054	0.996647
oscar	19	54094668	54102692	0.996893	53094668	55102692	0.979713
pafah1b3	19	42297033	42303546	0.999233	41297033	43303546	0.996199
pak4	19	39125770	39182816	0.998266	38125770	40182816	0.990042
palm	19	708935	748329	0.99635	1	1748329	0.902112
palm3	19	14053363	14062076	0.999771	13053363	15062076	0.992882
pdcd5	19	32581190	32587453	0.99984	31581190	33587453	0.99773
pepd	19	33386950	33521791	0.999437	32386950	34521791	0.997755
pglyrp1	19	46019153	46023053	0.999488	45019153	47023053	0.995892
pglyrp2	19	15468645	15498956	0.997958	14468645	16498956	0.992175
pinlyp	19	43575801	43583964	0.999388	42575801	44583964	0.993564
plaur	19	43646095	43670547	0.998774	42646095	44670547	0.992914
plin3	19	4838341	4867694	0.99779	3838341	5867694	0.994781
ppp1r14a	19	38251237	38256532	0.999434	37251237	39256532	0.98259
prdx2	19	12796820	12801800	0.998596	11796820	13801800	0.994518
prkd2	19	46674275	46717127	0.998601	45674275	47717127	0.995957
prtn3	19	840999	848175	0.994454	1	1848175	0.907279
psg1	19	42866464	42879822	0.999401	41866464	43879822	0.993578
pspn	19	6375148	6379058	0.999489	5375148	7379058	0.974933
ptprh	19	55181247	55209506	0.968067	54181247	56209506	0.975695
ptprs	19	5158495	5340812	0.997913	4158495	6340812	0.996075
pvr	19	44643798	44666162	0.990886	43643798	45666162	0.996923
relb	19	45001449	45038198	0.997445	44001449	46038198	0.996327
retn	19	7669049	7670455	0.997167	6669049	8670455	0.961233
rnaseh2a	19	12806584	12813640	0.999858	11806584	13813640	0.994518
rras	19	49635292	49640143	0.998764	48635292	50640143	0.97549
rtbdn	19	12825478	12835428	0.999096	11825478	13835428	0.994532
ryr1	19	38433691	38595273	0.995598	37433691	39595273	0.994007
safb2	19	5586999	5624046	0.990369	4586999	6624046	0.995454
sbsn	19	35523367	35528351	0.997599	34523367	36528351	0.978896
shd	19	4279266	4290722	0.997996	3279266	5290722	0.995154
siglec10	19	51410020	51417803	0.999615	50410020	52417803	0.994921
siglec5	19	51610960	51646889	0.967128	50610960	52646889	0.994961
siglec6	19	51517819	51531856	0.999217	50517819	52531856	0.994947
siglec7	19	51142299	51153526	1	50142299	52153526	0.994675
siglec8	19	51450847	51458456	0.999737	50450847	52458456	0.994861
siglec9	19	51124906	51136651	0.999234	50124906	52136651	0.989775
sirt2	19	38878555	38899862	0.999296	37878555	39899862	0.992081
spint2	19	38244035	38292615	0.997575	37244035	39292615	0.982911
ssc5d	19	55488404	55519099	0.992327	54488404	56519099	0.979224
stk11	19	1177558	1228431	0.929595	177558	2228431	0.959811
sugp1	19	19276018	19320509	0.998787	18276018	20320509	0.994994
sult2a1	19	47870467	47886315	0.996913	46870467	48886315	0.977366
tarm1	19	54069895	54081365	0.997043	53069895	55081365	0.980253
tbc1d17	19	49877666	49888750	0.999189	48877666	50888750	0.975598
tbcb	19	36114289	36125947	0.999486	35114289	37125947	0.978328
tex101	19	43401496	43418597	0.998948	42401496	44418597	0.993932
tgfb1	19	41301587	41353922	0.998778	40301587	42353922	0.995936
thop1	19	2785503	2815807	0.99911	1785503	3815807	0.992424
tjp3	19	3708362	3750813	0.99078	2708362	4750813	0.992914
tmed1	19	10832067	10836318	0.99953	9832067	11836318	0.99782
tnfsf14	19	6661253	6670588	0.999251	5661253	7670588	0.975775
tnni3	19	55151767	55157773	0.996516	54151767	56157773	0.97531
vasp	19	45506579	45526983	0.998482	44506579	46526983	0.994653
vsig10l	19	51331536	51342139	0.999246	50331536	52342139	0.99493
vstm1	19	54040825	54063953	0.997066	53040825	55063953	0.980571
vstm2b	19	29525994	29564551	0.999352	28525994	30564551	0.990908
yju2	19	4247080	4269088	0.996783	3247080	5269088	0.995173
znrf4	19	5455417	5456856	1	4455417	6456856	0.995626
acp1	2	264140	278283	0.999505	1	1278283	0.985324
adam23	2	206443532	206621127	0.999353	205443532	207621127	0.997079
agxt	2	240868824	240880502	0.998547	239868824	241880502	0.982253
alms1	2	73385758	73625166	0.999382	72385758	74625166	0.991139
alpi	2	232456125	232460753	0.999784	231456125	233460753	0.989276
alpp	2	232378724	232382889	0.99976	231378724	233382889	0.989297
anxa4	2	69644425	69827112	0.998589	68644425	70827112	0.99822
apob	2	21001429	21044073	0.999789	20001429	22044073	0.999074
arhgap25	2	68679601	68826833	0.999593	67679601	69826833	0.99689
atf2	2	175072250	175168382	0.998015	174072250	176168382	0.994964
atg16l1	2	233210051	233295674	0.997911	232210051	234295674	0.996806
atraid	2	27212041	27217178	0.999417	26212041	28217178	0.997835
b3gnt7	2	231395710	231401164	0.999267	230395710	232401164	0.989626
bcl2l11	2	111119378	111168445	0.998187	110119378	112168445	0.846621
bmp10	2	68860909	68871397	1	67860909	69871397	0.996749
c1ql2	2	119156243	119158751	1	118156243	120158751	0.994879
c2orf69	2	199911293	199955935	0.997762	198911293	200955935	0.998969
capg	2	85394753	85418432	0.998945	84394753	86418432	0.99763
casp10	2	201182898	201229406	0.99942	200182898	202229406	0.997226
casp8	2	201233443	201287711	0.947435	200233443	202287711	0.997209
ccl20	2	227805739	227817564	0.999071	226805739	228817564	0.9954
cd207	2	70830211	70835816	1	69830211	71835816	0.996622
cd28	2	203706475	203738912	0.999507	202706475	204738912	0.998765
cd302	2	159768628	159798255	0.998551	158768628	160798255	0.994399
cd8a	2	86784610	86808396	0.999034	85784610	87808396	0.848529
cfc1	2	130592165	130599575	0.806987	129592165	131599575	0.891249
cgref1	2	27098889	27119128	0.998667	26098889	28119128	0.998028
chac2	2	53767804	53775196	0.999594	52767804	54775196	0.997028
clasp1	2	121337776	121649476	0.998718	120337776	122649476	0.99806
col3a1	2	188974373	189012746	0.999583	187974373	190012746	0.999099
col4a4	2	227002714	227164453	0.998826	226002714	228164453	0.994285
col6a3	2	237324003	237414328	0.998982	236324003	238414328	0.995983
commd1	2	61888724	62147247	0.997449	60888724	63147247	0.998645
cox5b	2	97646062	97648383	0.99957	96646062	98648383	0.889456
crim1	2	36355778	36551135	0.998342	35355778	37551135	0.985557
crygd	2	208121607	208124524	1	207121607	209124524	0.995316
ctla4	2	203867771	203873965	0.999839	202867771	204873965	0.998086
dars1	2	135905881	135986100	0.998704	134905881	136986100	0.997629
dbi	2	119366924	119372550	0.999822	118366924	120372550	0.996061
dcdc2c	2	3703575	3848008	0.989643	2703575	4848008	0.991172
dctn1	2	74361154	74392087	0.999806	73361154	75392087	0.990607
ddx1	2	15591178	15634346	0.998704	14591178	16634346	0.99338
dnajb2	2	219279342	219286898	0.999868	218279342	220286898	0.996408
dner	2	229357629	229714555	0.99939	228357629	230714555	0.996632
dnpep	2	219372043	219400022	0.99975	218372043	220400022	0.996436
dok1	2	74549026	74557551	0.999765	73549026	75557551	0.990521
dpp10	2	114442299	115845780	0.99793	113442299	116845780	0.994086
dpp4	2	161992245	162074394	0.999659	160992245	163074394	0.997986
dpy30	2	31867809	32039805	0.998577	30867809	33039805	0.996046
dtnb	2	25377198	25673647	0.99914	24377198	26673647	0.998003
dtymk	2	241675747	241686944	0.999464	240675747	242686944	0.959559
edar	2	108894471	108989372	0.99961	107894471	109989372	0.91456
efemp1	2	55865967	55924139	0.999588	54865967	56924139	0.996625
efhd1	2	232606057	232682776	0.998438	231606057	233682776	0.988936
ehbp1	2	62673851	63046487	0.999356	61673851	64046487	0.998845
ehd3	2	31234152	31269451	0.999377	30234152	32269451	0.998407
eif2ak2	2	37099210	37157522	0.997842	36099210	38157522	0.995976
eif2ak3	2	88556741	88691518	0.999281	87556741	89691518	0.872642
epb41l5	2	120013077	120179119	0.999416	119013077	121179119	0.99806
epcam	2	47345158	47387601	0.996495	46345158	48387601	0.998545
epha4	2	221418027	221574202	0.998714	220418027	222574202	0.996666
erbb4	2	211375717	212538841	0.997789	210375717	213538841	0.997825
fabp1	2	88122982	88128062	0.999803	87122982	89128062	0.88059
fam171b	2	186694060	186765959	0.999541	185694060	187765959	0.998531
fap	2	162170684	162245151	0.999825	161170684	163245151	0.998036
fkbp1b	2	24049701	24063681	0.998856	23049701	25063681	0.996452
fkbp7	2	178463664	178478600	0.999398	177463664	179478600	0.992386
fn1	2	215360440	215436073	0.999168	214360440	216436073	0.996047
frzb	2	182833275	182866637	0.99961	181833275	183866637	0.998205
gad1	2	170813213	170861151	0.998271	169813213	171861151	0.998524
galnt3	2	165747588	165794659	0.999575	164747588	166794659	0.997614
galnt5	2	157257705	157318491	0.999556	156257705	158318491	0.996935
gcg	2	162142882	162152404	0.999895	161142882	163152404	0.997986
gigyf2	2	232697299	232860605	0.995962	231697299	233860605	0.988977
gkn1	2	68974573	68980980	0.998753	67974573	69980980	0.996575
gli2	2	120735623	120992653	0.999409	119735623	121992653	0.998388
gnly	2	85685175	85698852	0.999123	84685175	86698852	0.995627
gorasp2	2	170928464	170967130	0.997622	169928464	171967130	0.998576
gpc1	2	240435663	240468076	0.992231	239435663	241468076	0.984442
hk2	2	74834127	74893359	0.999274	73834127	75893359	0.999266
hnmt	2	137964020	138016364	0.991024	136964020	139016364	0.998495
hpcal1	2	10302889	10427617	0.998735	9302889	11427617	0.994706
hs1bp3	2	20560448	20651130	0.99968	19560448	21651130	0.998993
hs6st1	2	128236716	128318868	0.999392	127236716	129318868	0.997675
htra2	2	74529725	74533332	1	73529725	75533332	0.990506
igfbp2	2	216632828	216664436	0.999368	215632828	217664436	0.997106
ikzf2	2	212999691	213152427	0.999457	211999691	214152427	0.997129
il18r1	2	102311529	102398777	0.985791	101311529	103398777	0.995237
il18rap	2	102418689	102452565	0.999292	101418689	103452565	0.994895
il1a	2	112773925	112784493	0.958199	111773925	113784493	0.970816
il1b	2	112829751	112836816	1	111829751	113836816	0.973472
il1r1	2	102064544	102179874	0.999549	101064544	103179874	0.995647
il1r2	2	101991960	102028544	0.998798	100991960	103028544	0.995515
il1rl1	2	102311502	102352037	0.989526	101311502	103352037	0.995549
il1rl2	2	102187006	102240002	0.999359	101187006	103240002	0.995552
il1rn	2	113107214	113134016	0.995115	112107214	114134016	0.973398
il36a	2	113005459	113008044	1	112005459	114008044	0.973461
il36g	2	112973203	112985658	0.999839	111973203	113985658	0.973612
ilkap	2	238170402	238203708	0.99901	237170402	239203708	0.995344
immt	2	86143932	86195472	0.998818	85143932	87195472	0.919391
inhbb	2	120346136	120351803	0.998414	119346136	121351803	0.997968
inpp1	2	190343570	190371665	0.999253	189343570	191371665	0.999013
inpp5d	2	233059967	233207903	0.99863	232059967	234207903	0.993982
itga6	2	172427354	172506459	0.998913	171427354	173506459	0.99298
itgav	2	186590056	186680901	0.999296	185590056	187680901	0.998503
itgb1bp1	2	9403475	9423528	0.983173	8403475	10423528	0.997633
itgb6	2	160099667	160200313	0.995918	159099667	161200313	0.994382
kdm3a	2	86440647	86492716	0.999693	85440647	87492716	0.903203
khk	2	27086747	27100762	0.999358	26086747	28100762	0.998041
klhl41	2	169509702	169526258	0.998552	168509702	170526258	0.992937
kynu	2	142877657	143055833	0.999344	141877657	144055833	0.997265
lrp2	2	169127109	169362534	0.978335	168127109	170362534	0.993549
lrrfip1	2	237627587	237813682	0.99913	236627587	238813682	0.996502
ly75	2	159803355	159904756	0.988767	158803355	160904756	0.994565
lypd1	2	132643286	132671579	0.999647	131643286	133671579	0.995526
map2	2	209424047	209734118	0.999088	208424047	210734118	0.996741
mapre3	2	26970637	27027219	0.999594	25970637	28027219	0.998012
marco	2	118942194	118994660	0.999143	117942194	119994660	0.994924
matn3	2	19992052	20012668	0.999176	18992052	21012668	0.999066
mcee	2	71109684	71130239	0.998591	70109684	72130239	0.99689
mcfd2	2	46901870	46941855	0.999025	45901870	47941855	0.998415
mdh1	2	63588609	63607197	0.99957	62588609	64607197	0.998934
mertk	2	111898607	112029561	0.99897	110898607	113029561	0.956781
metap1d	2	171999943	172082430	0.946761	170999943	173082430	0.993198
mitd1	2	99161427	99181058	0.998982	98161427	100181058	0.997404
mstn	2	190055700	190062729	1	189055700	191062729	0.998984
mthfd2	2	74186172	74217565	0.998854	73186172	75217565	0.990579
myl1	2	210290150	210315174	0.999441	209290150	211315174	0.997954
nagk	2	71064344	71079808	0.999483	70064344	72079808	0.996865
nck2	2	105744912	105894274	0.998555	104744912	106894274	0.984548
neb	2	151485336	151734487	0.88416	150485336	152734487	0.9858
nfu1	2	69396113	69437628	0.99822	68396113	70437628	0.99591
nmi	2	151270470	151289894	0.999074	150270470	152289894	0.984546
nppc	2	231921809	231926396	0.999782	230921809	232926396	0.989342
nrp2	2	205681990	205798133	0.99957	204681990	206798133	0.996934
paip2b	2	71182738	71227103	0.999347	70182738	72227103	0.996938
pcare	2	29060976	29074523	0.999852	28060976	30074523	0.998307
pdcd1	2	241849884	241858894	0.999889	240849884	242858894	0.966288
pecr	2	215996329	216082955	0.998524	214996329	217082955	0.997085
pikfyve	2	208266255	208358746	0.999233	207266255	209358746	0.994797
plb1	2	28457145	28644142	0.996387	27457145	29644142	0.998002
pms1	2	189784085	189877629	0.999156	188784085	190877629	0.998945
pnpt1	2	55634061	55693863	0.999048	54634061	56693863	0.996671
pomc	2	25160853	25168903	0.999752	24160853	26168903	0.997964
ppm1b	2	44167969	44244384	0.996745	43167969	45244384	0.992391
ppp3r1	2	68178857	68256237	0.998645	67178857	69256237	0.997008
preb	2	27130756	27134666	1	26130756	28134666	0.997848
prkag3	2	218822383	218832086	0.999691	217822383	219832086	0.996898
prkra	2	178431292	178451512	0.999506	177431292	179451512	0.992404
proc	2	127418427	127429242	1	126418427	128429242	0.996903
psmd1	2	231056845	231173116	0.997043	230056845	232173116	0.991379
ptrhd1	2	24789728	24793391	1	23789728	25793391	0.997534
qpct	2	37342827	37373322	0.998657	36342827	38373322	0.9984
rab10	2	26034084	26137454	0.998956	25034084	27137454	0.998482
rab3gap1	2	135052289	135176667	0.997992	134052289	136176667	0.996135
ralb	2	120240064	120294710	0.998007	119240064	121294710	0.998011
ranbp2	2	108719482	108785809	0.999051	107719482	109785809	0.976934
rbks	2	27781379	27890681	0.998921	26781379	28890681	0.997823
reg1a	2	79120362	79123409	0.999672	78120362	80123409	0.998647
reg1b	2	79085023	79088019	0.999666	78085023	80088019	0.998637
reg3a	2	79157003	79159753	1	78157003	80159753	0.998638
reg3g	2	79025686	79028505	1	78025686	80028505	0.99864
rnf149	2	101271219	101308701	0.999333	100271219	102308701	0.998555
rpe	2	210002565	210022260	0.999239	209002565	211022260	0.996501
rrm2	2	10120698	10211725	0.996412	9120698	11211725	0.994801
sag	2	233307816	233347055	0.998905	232307816	234347055	0.99677
scg2	2	223596940	223602361	1	222596940	224602361	0.996968
scly	2	238060924	238099413	0.998625	237060924	239099413	0.995409
scn2a	2	165194993	165392310	0.999281	164194993	166392310	0.998621
scn3a	2	165087526	165204050	0.998971	164087526	166204050	0.997912
sdc1	2	20200797	20225433	0.999919	19200797	21225433	0.998972
sema4c	2	96859718	96870757	0.999638	95859718	97870757	0.869587
serpine2	2	223975045	224039318	0.999362	222975045	225039318	0.998383
sestd1	2	179101678	179264832	0.997831	178101678	180264832	0.994892
slc1a4	2	64988477	65023865	0.999096	63988477	66023865	0.998047
sned1	2	240998618	241095568	0.997578	239998618	242095568	0.979042
spred2	2	65310851	65432637	0.998893	64310851	66432637	0.998001
ssb	2	169791933	169812064	0.998611	168791933	170812064	0.992712
stambp	2	73828916	73873659	0.99904	72828916	74873659	0.990585
tank	2	161136908	161236230	0.999094	160136908	162236230	0.997436
tbr1	2	161416297	161425870	0.999269	160416297	162425870	0.997343
tfpi	2	187464230	187565760	0.999439	186464230	188565760	0.998811
tgfa	2	70447284	70554193	0.99929	69447284	71554193	0.997044
tgoln2	2	85318027	85328251	0.999707	84318027	86328251	0.997612
tia1	2	70209444	70248660	0.998318	69209444	71248660	0.998078
tmsb10	2	84905656	84906671	1	83905656	85906671	0.997072
tp53i3	2	24077433	24085861	0.998814	23077433	25085861	0.996439
tprkb	2	73729104	73737400	0.998676	72729104	74737400	0.99045
ttn	2	178525989	178830802	0.971177	177525989	179830802	0.993266
txndc9	2	99318982	99340702	0.999494	98318982	100340702	0.997416
uxs1	2	106093308	106194301	0.958858	105093308	107194301	0.984541
vamp5	2	85584431	85593406	0.999554	84584431	86593406	0.99755
vamp8	2	85561562	85582031	0.998195	84561562	86582031	0.997569
vit	2	36696690	36814794	0.996539	35696690	37814794	0.985173
vsnl1	2	17539126	17657018	0.999585	16539126	18657018	0.995252
vwc2l	2	214411054	214578976	0.999256	213411054	215578976	0.996253
ywhaq	2	9583967	9630997	0.99845	8583967	10630997	0.997363
ada	20	44619522	44652233	0.999572	43619522	45652233	0.996574
ahcy	20	34280268	34311802	0.999461	33280268	35311802	0.994735
atrn	20	3471018	3651118	0.998646	2471018	4651118	0.996637
bcl2l1	20	31664452	31723989	0.998708	30664452	32723989	0.965271
bpifa2	20	33161768	33181412	0.999898	32161768	34181412	0.996401
bpifb1	20	33273480	33309871	0.991733	32273480	34309871	0.994963
bpifb2	20	33007704	33023703	0.999938	32007704	34023703	0.996265
cbln4	20	55997357	56005519	0.999755	54997357	57005519	0.993378
ccn5	20	44714844	44728509	0.999269	43714844	45728509	0.997892
cd40	20	46118278	46129863	0.998966	45118278	47129863	0.998677
cd93	20	23079360	23086324	0.999713	22079360	24086324	0.995751
cdh22	20	46173739	46308498	0.999481	45173739	47308498	0.998585
cdh4	20	61252261	61940617	0.993288	60252261	62940617	0.992203
cebpb	20	50190830	50192668	1	49190830	51192668	0.998252
chgb	20	5911510	5925353	0.999278	4911510	6925353	0.997676
cpxm1	20	2794074	2800627	0.999695	1794074	3800627	0.996046
csnk2a1	20	472498	543835	0.998376	1	1543835	0.995589
cst1	20	23747562	23751268	0.998922	22747562	24751268	0.996007
cst3	20	23626706	23638473	0.999405	22626706	24638473	0.995943
cst5	20	23875934	23879748	1	22875934	24879748	0.996007
cst7	20	24949269	24959928	0.998407	23949269	25959928	0.964579
ctsz	20	58985686	59008238	0.999114	57985686	60008238	0.99838
cyp24a1	20	54153446	54173986	0.997376	53153446	55173986	0.997937
defb116	20	31303212	31308585	1	30303212	32308585	0.964593
defb118	20	31368601	31373923	0.999061	30368601	32373923	0.96421
dtd1	20	18587942	18766644	0.993951	17587942	19766644	0.996948
edem2	20	35115364	35147336	0.999375	34115364	36147336	0.995274
eif2s2	20	34088309	34112243	0.999374	33088309	35112243	0.994624
entpd6	20	25195693	25228075	0.999599	24195693	26228075	0.934284
gid8	20	62938147	62948475	0.998936	61938147	63948475	0.988263
gnas	20	58839718	58911192	0.998742	57839718	59911192	0.998398
hao1	20	7882985	7940458	0.999496	6882985	8940458	0.994221
ism1	20	13221274	13300651	0.999156	12221274	14300651	0.997859
itpa	20	3208868	3223870	0.998203	2208868	4223870	0.996241
lbp	20	38346482	38377013	0.998626	37346482	39377013	0.998201
map1lc3a	20	34546854	34560345	0.999259	33546854	35560345	0.995162
mavs	20	3846799	3876123	0.998433	2846799	4876123	0.998028
mmp9	20	46008908	46016561	0.998955	45008908	47016561	0.998672
myh7b	20	34955810	35002437	0.999185	33955810	36002437	0.995312
nop56	20	2652593	2658393	0.999655	1652593	3658393	0.995737
nsfl1c	20	1442162	1473842	0.999811	442162	2473842	0.975026
ogfr	20	62804835	62814000	0.998583	61804835	63814000	0.98877
osbpl2	20	62231922	62296213	0.993505	61231922	63296213	0.989524
oxt	20	3071620	3072517	1	2071620	4072517	0.996334
pcna	20	5114953	5126626	0.999401	4114953	6126626	0.9979
pdrg1	20	31944337	31952046	1	30944337	32952046	0.964771
pfdn4	20	54208087	54228052	0.999299	53208087	55228052	0.998007
pi3	20	45174902	45176544	1	44174902	46176544	0.998636
plcb1	20	8077251	8968360	0.994701	7077251	9968360	0.995053
pltp	20	45898621	45912155	0.97003	44898621	46912155	0.998672
prnd	20	4721909	4728460	0.998628	3721909	5728460	0.997781
procr	20	35172072	35216240	0.998056	34172072	36216240	0.995311
ptpn1	20	50510321	50585241	0.999573	49510321	51585241	0.998214
raly	20	33993646	34108308	0.999416	32993646	35108308	0.994789
rassf2	20	4780023	4823608	0.999175	3780023	5823608	0.997692
sdc4	20	45325288	45348424	0.999568	44325288	46348424	0.99867
siglec1	20	3686970	3712600	0.999142	2686970	4712600	0.996468
sirpa	20	1894167	1940592	0.974769	894167	2940592	0.973789
sirpb1	20	1561385	1620061	0.277137	561385	2620061	0.975365
sla2	20	36612318	36646196	0.996108	35612318	37646196	0.998658
snap25	20	10172395	10308258	0.999595	9172395	11308258	0.998393
snrpb2	20	16729961	16742564	0.999366	15729961	17742564	0.998078
snx5	20	17941597	17968980	0.999088	16941597	18968980	0.997086
spint3	20	45512461	45515622	1	44512461	46515622	0.99881
src	20	37344685	37406050	0.999202	36344685	38406050	0.998425
stau1	20	49113339	49188367	0.998762	48113339	50188367	0.995253
stk4	20	44966479	45080021	0.999111	43966479	46080021	0.997778
stx16	20	58651253	58679526	0.999293	57651253	59679526	0.998418
tgm2	20	38127385	38166578	0.999617	37127385	39166578	0.998057
thbd	20	23045633	23049672	1	22045633	24049672	0.995752
tnfrsf6b	20	63659300	63698684	0.978319	62659300	64698684	0.976118
top1	20	41028822	41124487	0.999551	40028822	42124487	0.998793
tpd52l2	20	63865228	63891545	0.993512	62865228	64891545	0.973122
vstm2l	20	37903111	37945350	0.999385	36903111	38945350	0.997991
wfdc12	20	45123425	45124465	1	44123425	46124465	0.997926
wfdc2	20	45469753	45481532	0.999661	44469753	46481532	0.998812
zbp1	20	57603846	57620576	0.999403	56603846	58620576	0.998465
adamts1	21	26835755	26845409	0.999896	25835755	27845409	0.998291
app	21	25880550	26171128	0.99457	24880550	27171128	0.998202
atp5po	21	33903453	33915814	0.998869	32903453	34915814	0.963839
bach1	21	29194071	29630751	0.998036	28194071	30630751	0.998095
cbs	21	43053191	43076943	0.0172756	42053191	44076943	0.851847
col18a1	21	45405165	45513720	0.988278	44405165	46513720	0.991362
cryzl1	21	33589341	33643926	0.998957	32589341	34643926	0.964747
cstb	21	43772511	43776330	1	42772511	44776330	0.771868
cxadr	21	17513043	17593579	0.998933	16513043	18593579	0.995899
dscam	21	40010999	40847158	0.988045	39010999	41847158	0.994249
fam3b	21	41304212	41357727	0.996227	40304212	42357727	0.995788
ftcd	21	46136160	46155579	0.981909	45136160	47155579	0.986295
gart	21	33503931	33543491	0.999192	32503931	34543491	0.964415
icoslg	21	44217014	44240966	0	43217014	45240966	0.846262
ifnar1	21	33324429	33359864	0.999267	32324429	34359864	0.997716
ifngr2	21	33403413	33479348	0.99854	32403413	34479348	0.972805
il10rb	21	33266367	33310187	0.999179	32266367	34310187	0.997712
itgb2	21	44885953	44931989	0.9944	43885953	45931989	0.921665
jam2	21	25639258	25717562	0.999094	24639258	26717562	0.998137
morc3	21	36320189	36386148	0.99835	35320189	37386148	0.997009
ncam2	21	20998409	21543329	0.997424	19998409	22543329	0.997645
ripk4	21	41739369	41767089	0.999135	40739369	42767089	0.995197
sod1	21	31659666	31668931	0.999568	30659666	32668931	0.998237
tff1	21	42362282	42366535	0.99906	41362282	43366535	0.924187
tff2	21	42346357	42350997	0.998708	41346357	43350997	0.9242
tff3	21	42311667	42315409	1	41311667	43315409	0.924167
tmprss15	21	18269116	18485879	0.9974	17269116	19485879	0.997873
usp25	21	15729982	15880064	0.99697	14729982	16880064	0.996675
ada2	22	17178790	17258235	0.997021	16178790	18258235	0.912905
ankrd54	22	37830855	37849327	0.999134	36830855	38849327	0.998266
apol1	22	36253071	36267530	0.999447	35253071	37267530	0.995856
arsa	22	50622754	50628173	0.999631	49622754	51628173	0.985627
atf4	22	39519695	39522683	0.999331	38519695	40522683	0.995795
atxn10	22	45671798	45845307	0.999556	44671798	46845307	0.9972
bcr	22	23179704	23318037	0.99948	22179704	24318037	0.969026
bid	22	17734138	17774770	0.99828	16734138	18774770	0.787045
brd1	22	49773283	49827873	0.993044	48773283	50827873	0.987778
c1qtnf6	22	37180166	37199385	0.999688	36180166	38199385	0.99615
ccdc134	22	41800679	41832164	0.999365	40800679	42832164	0.991518
chchd10	22	23765834	23767972	0.999533	22765834	24767972	0.967152
chek2	22	28687743	28742422	0.998885	27687743	29742422	0.995734
comt	22	19941371	19969975	0.998708	18941371	20969975	0.994523
creld2	22	49918167	49927540	0.965022	48918167	50927540	0.987148
crkl	22	20917407	20953747	0.998269	19917407	21953747	0.847881
crybb1	22	26599278	26618027	0.999094	25599278	27618027	0.997766
crybb2	22	25212564	25231870	0.997932	24212564	26231870	0.997121
csf2rb	22	36913628	36940439	0.999478	35913628	37940439	0.99596
ddt	22	23971365	23979828	0.130681	22971365	24979828	0.968189
dgcr6	22	18906028	18914238	0	17906028	19914238	0.705905
ep300	22	41092592	41180077	0.99742	40092592	42180077	0.994444
gga1	22	37608725	37633564	0.999718	36608725	38633564	0.995787
ggt1	22	24594811	24629005	0.966854	23594811	25629005	0.968619
ggt5	22	24219654	24245108	0.982583	23219654	25245108	0.968227
gp1bb	22	19723539	19724771	1	18723539	20724771	0.896081
grap2	22	39901084	39973721	0.999615	38901084	40973721	0.996203
gstt2b	22	23957414	23961195	0	22957414	24961195	0.968128
hmox1	22	35380361	35394214	0.996115	34380361	36394214	0.997309
iglc2	22	22900976	22901437	0.842333	21900976	23901437	0.994047
il17ra	22	17084954	17115694	0.989519	16084954	18115694	0.938717
il2rb	22	37125843	37175054	0.999512	36125843	38175054	0.996016
inpp5j	22	31122731	31134697	0.998748	30122731	32134697	0.998012
lgals1	22	37675636	37679802	0.998801	36675636	38679802	0.995734
lif	22	30240453	30246759	0.999683	29240453	31246759	0.998391
mb	22	35606764	35637951	0.998911	34606764	36637951	0.997927
mif	22	23894383	23895227	1	22894383	24895227	0.967243
mn1	22	27748277	27801756	0.999365	26748277	28801756	0.995078
myh9	22	36281280	36388010	0.999195	35281280	37388010	0.995997
naga	22	42058334	42070842	0.999441	41058334	43070842	0.991404
nptxr	22	38818452	38844028	0.999492	37818452	39844028	0.995908
nup50	22	45163925	45188017	0.999005	44163925	46188017	0.997964
osm	22	30262829	30266851	1	29262829	31266851	0.998393
pdgfb	22	39223359	39244982	0.99963	38223359	40244982	0.995722
pik3ip1	22	31281594	31292534	0.998266	30281594	32292534	0.997374
plxnb2	22	50274979	50307646	0.991257	49274979	51307646	0.987112
polr2f	22	37952607	38041915	0.998489	36952607	39041915	0.995915
ppm1f	22	21919425	21952848	0.999282	20919425	22952848	0.847494
prame	22	22547701	22559361	0.94093	21547701	23559361	0.991754
prr5	22	44668547	44737681	0.999191	43668547	45737681	0.996995
pvalb	22	36800684	36819479	0.999256	35800684	37819479	0.995967
ranbp1	22	20115938	20127355	0.995452	19115938	21127355	0.992164
rangap1	22	41244779	41286187	0.999107	40244779	42286187	0.994582
rtn4r	22	20241415	20283246	0.999212	19241415	21283246	0.935911
scarf2	22	20424584	20437826	0.999849	19424584	21437826	0.880422
septin3	22	41969443	41998221	0.999132	40969443	42998221	0.991487
serpind1	22	20774113	20787720	0.999486	19774113	21787720	0.846195
sez6l	22	26169462	26383597	0.99832	25169462	27383597	0.997814
sh3bp1	22	37634654	37656117	0.999301	36634654	38656117	0.995776
smtn	22	31064105	31104757	0.999435	30064105	32104757	0.998029
snap29	22	20859007	20891214	0.998821	19859007	21891214	0.847559
snu13	22	41673933	41690504	0.999517	40673933	42690504	0.990656
st13	22	40824535	40856639	0.999377	39824535	41856639	0.996894
susd2	22	24181487	24189106	1	23181487	25189106	0.967965
tafa5	22	48489553	48850912	0.99332	47489553	49850912	0.994067
tcn2	22	30607003	30627271	0.993475	29607003	31627271	0.998106
tef	22	41367333	41399326	0.998938	40367333	42399326	0.994555
tex33	22	36991120	37007851	0.991587	35991120	38007851	0.995904
timp3	22	32801705	32863041	0.999299	31801705	33863041	0.997612
tnfrsf13c	22	41922032	41926806	0.998536	40922032	42926806	0.991408
tst	22	37010859	37020183	0.99925	36010859	38020183	0.995889
tymp	22	50525752	50530032	0.999766	49525752	51530032	0.986657
ufd1	22	19449911	19479202	0.998703	18449911	20479202	0.796431
upb1	22	24494107	24528390	0.999067	23494107	25528390	0.968291
upk3a	22	45284949	45295874	0.999451	44284949	46295874	0.99807
abhd14b	3	51968510	51983409	0.998794	50968510	52983409	0.998407
acaa1	3	38103129	38137242	0.999795	37103129	39137242	0.998146
acy1	3	51974706	51989183	0.999034	50974706	52989183	0.998442
adipoq	3	186842704	186858463	0.998415	185842704	187858463	0.993029
ahsg	3	186613060	186621318	1	185613060	187621318	0.992972
alcam	3	105366909	105576900	0.999533	104366909	106576900	0.995895
amotl2	3	134355347	134375479	0.999504	133355347	135375479	0.99762
apod	3	195568705	195584033	0.999283	194568705	196584033	0.97365
arl13b	3	93980139	94055678	0.996166	92980139	95055678	0.667533
atp1b3	3	141876124	141926549	0.998435	140876124	142926549	0.997939
azi2	3	28315003	28349050	0.999706	27315003	29349050	0.996117
bche	3	165772904	165837462	0.998639	164772904	166837462	0.998756
bhlhe40	3	4979437	4985323	0.999151	3979437	5985323	0.996335
boc	3	113211003	113287459	0.999503	112211003	114287459	0.997983
brk1	3	10115675	10127190	0.997486	9115675	11127190	0.998563
btd	3	15601341	15722311	0.999455	14601341	16722311	0.997964
btla	3	112463966	112499472	0.999465	111463966	113499472	0.996597
cadps	3	62398346	62875416	0.99753	61398346	63875416	0.995872
ccdc50	3	191329085	191398659	0.999339	190329085	192398659	0.997898
ccdc80	3	112596797	112649530	0.999469	111596797	113649530	0.997218
cd200	3	112332347	112362812	0.998918	111332347	113362812	0.996617
cd200r1	3	112921205	112975103	0.999777	111921205	113975103	0.997976
cd80	3	119524293	119559614	0.99751	118524293	120559614	0.998331
cd86	3	122055362	122121139	0.998556	121055362	123121139	0.998208
cdc25a	3	48157146	48188417	0.999105	47157146	49188417	0.996438
cdcp1	3	45082277	45146422	0.993848	44082277	46146422	0.998558
chchd6	3	126704240	126960420	0.996853	125704240	127960420	0.997683
chl1	3	196763	409417	0.997302	1	1409417	0.995337
clec3b	3	45001548	45036071	0.999566	44001548	46036071	0.998544
clstn2	3	139935185	140577397	0.998806	138935185	141577397	0.997042
cmc1	3	28241584	28325142	0.999223	27241584	29325142	0.996191
cntn3	3	74262568	74614659	0.99908	73262568	75614659	0.991374
cntn4	3	2098813	3057959	0.997626	1098813	4057959	0.995129
copb2	3	139353946	139389736	0.999497	138353946	140389736	0.998132
cpb1	3	148791102	148860187	0.994908	147791102	149860187	0.996476
cpox	3	98579446	98593648	0.999718	97579446	99593648	0.994299
creld1	3	9933793	9945413	0.999226	8933793	10945413	0.998544
crtap	3	33114014	33147773	0.999319	32114014	34147773	0.997495
cspg5	3	47562238	47580792	0.998977	46562238	48580792	0.996175
dag1	3	49468703	49535618	0.996641	48468703	50535618	0.996822
dcbld2	3	98795941	98901695	0.990526	97795941	99901695	0.994588
dcun1d1	3	182938074	182985953	0.999103	181938074	183985953	0.997206
dnajb8	3	128462437	128466968	0.999118	127462437	129466968	0.99736
eif4g1	3	184314495	184335358	0.999617	183314495	185335358	0.995979
erc2	3	55508311	56468467	0.998847	54508311	57468467	0.996726
fam3d	3	58633946	58666834	0.999696	57633946	59666834	0.999009
fbln2	3	13549125	13638422	0.999205	12549125	14638422	0.999188
fetub	3	186635969	186653141	0.997148	185635969	187653141	0.993143
fgf12	3	192139390	192767764	0.997306	191139390	193767764	0.994313
fhit	3	59747277	61251459	0.998225	58747277	62251459	0.998579
frmd4b	3	69168782	69542583	0.998786	68168782	70542583	0.992902
fstl1	3	120392293	120450993	0.998247	119392293	121450993	0.996985
gask1a	3	42979087	43067898	0.994182	41979087	44067898	0.997514
ghrl	3	10285666	10292947	0.999314	9285666	11292947	0.998381
glb1	3	32996609	33097202	0.998878	31996609	34097202	0.994769
gp5	3	194394821	194399266	0.999775	193394821	195399266	0.995242
hcls1	3	121631399	121660927	0.974755	120631399	122660927	0.998152
heg1	3	124965710	125055997	0.999347	123965710	126055997	0.996289
hrg	3	186660216	186678234	0.999168	185660216	187678234	0.992924
hyal1	3	50299890	50312381	0.996089	49299890	51312381	0.996917
il17rb	3	53846568	53865794	0.999428	52846568	54865794	0.997281
il1rap	3	190514051	190659750	0.997523	189514051	191659750	0.996784
il20rb	3	136946230	137011085	0.941272	135946230	138011085	0.991624
il5ra	3	3066324	3126613	0.999155	2066324	4126613	0.994973
itgb5	3	124761948	124901418	0.991166	123761948	125901418	0.996423
itih1	3	52777595	52792068	0.998758	51777595	53792068	0.998057
itih3	3	52794768	52809009	0.999579	51794768	53809009	0.998052
itih4	3	52812962	52830688	0.999662	51812962	53830688	0.99805
itpr1	3	4493345	4847506	0.998473	3493345	5847506	0.995289
lamp3	3	183122215	183163839	0.999064	182122215	184163839	0.996908
lpp	3	188153284	188890671	0.99602	187153284	189890671	0.995523
lrig1	3	66378797	66501263	0.999502	65378797	67501263	0.996473
lrrn1	3	3799431	3849834	0.993257	2799431	4849834	0.995458
lrtm1	3	54918231	54967088	0.99955	53918231	55967088	0.996569
lxn	3	158645822	158672648	0.999292	157645822	159672648	0.995144
lztfl1	3	45823316	45916042	0.99945	44823316	46916042	0.997517
manf	3	51385291	51389397	0.999513	50385291	52389397	0.998493
masp1	3	187217282	187291980	0.999599	186217282	188291980	0.992985
meltf	3	196980590	197029817	0.999107	195980590	198029817	0.990027
mgll	3	127689062	128052190	0.999394	126689062	129052190	0.998088
mme	3	155024124	155183704	0.996612	154024124	156183704	0.997525
mst1	3	49683947	49689501	0.998562	48683947	50689501	0.997031
muc13	3	124905442	124953819	0.998988	123905442	125953819	0.996279
myl3	3	46835111	46882172	0.999596	45835111	47882172	0.996304
naa80	3	50296402	50299416	1	49296402	51299416	0.996906
nit2	3	100334739	100361635	0.999888	99334739	101361635	0.998685
nlgn1	3	173396284	174286644	0.999447	172396284	175286644	0.998864
[truncated: 893 more rows]

## Sheet: ST4
ST4: Proteins which were excluded from our primary discovery analyses due to concerns regarding coverage
Protein
a1bg
tnf
il6
cxcl8
ido1
scrib
aamdc
aarsd1
abca2
abl1
abo
acadsb
acan
ache
acot13
acp1
acp6
acsl1
actn2
actn4
ada
ada2
adam15
adam23
adam8
adam9
adamts13
adamts4
adamtsl2
adamtsl4
adamtsl5
adcyap1r1
adgrb3
adgrd1
adgre1
adgre2
adgre5
adgrf5
adgrv1
adh4
adipoq
adra2a
afap1
agbl2
ager
agrn
agxt
ahcy
ahnak2
ahsa1
ahsg
ahsp
aida
aif1
aifm1
ak2
akr1b1
akr1b10
akr1c4
akt1s1
akt2
aldh2
aldh3a1
aldh5a1
alms1
alpi
alpp
ambp
amdhd2
amfr
amigo1
amot
amy2a
amy2b
ang
angpt2
angptl4
ank2
ankra2
anp32c
anxa10
anxa11
anxa2
anxa3
aoc1
aoc3
ap1g2
ap2b1
ap3s2
apex1
aplp1
apoa1
apoa2
apoa4
apob
apobr
apod
apoe
apoh
apom
aprt
araf
areg
arf6
arhgap1
arhgap30
arhgap45
arhgap5
arhgef1
arhgef10
arhgef12
arhgef5
arid3a
arid4b
arl13b
armcx2
arnt
arntl
arsa
art5
artn
asah2
aspscr1
asrgl1
atf2
atf4
atg16l1
atox1
atp1b1
atp1b2
atp1b3
atp1b4
atp2b4
atp5f1d
atp5po
atp6ap2
atp6v1d
atp6v1f
atp6v1g1
atp6v1g2
atrn
atxn2
atxn2l
axin1
azi2
azu1
b2m
b3gat3
b3gnt7
babam1
bag3
bag4
bag6
baiap2
bap18
batf
bcat2
bcl2l1
bcl2l11
bcl2l15
bcl7a
bcl7b
bcr
becn1
bex3
bgn
bhlhe40
bhmt2
bid
birc2
blmh
bloc1s2
bloc1s3
blvrb
bmp4
bmp6
bnip2
bola1
bpifb1
brap
brd1
brd2
brd3
brdt
brk1
brme1
brsk2
bsg
bsnd
bst1
btd
btla
btn1a1
btn2a1
btn3a2
btnl10
c19orf12
c1galt1c1
c1qa
c1qbp
c1qtnf9
c1s
c2
c3
c4bpb
c7
c7orf50
c9orf40
ca1
ca11
ca12
ca13
ca14
ca2
ca3
ca4
ca5a
ca6
ca7
ca8
cabp2
cacna1c
cacna1h
cacnb1
cadps
calb2
caly
camkk1
camlg
camsap1
cant1
capg
capn3
carhsp1
casc3
casp2
casp3
casp4
casp8
casq2
cbln1
cbln4
cbs
cbx2
cc2d1a
ccar2
ccdc134
ccdc28a
ccer2
ccl14
ccl15
ccl16
ccl18
ccl23
ccl24
ccl25
ccl26
ccl3
ccl4
ccl5
ccl8
ccne1
cct5
cd101
cd109
cd160
cd163
cd177
cd200r1
cd209
cd22
cd244
cd276
cd300lf
cd300lg
cd302
cd33
cd34
cd36
cd38
cd3d
cd3e
cd3g
cd40lg
cd46
cd48
cd5
cd55
cd6
cd69
cd7
cd70
cd79b
cd82
cd84
cd8a
cd99
cd99l2
cda
cdan1
cdc123
cdc25a
cdc26
cdc27
cdc37
cdc42bpb
cdcp1
cdh15
cdh22
cdh4
cdh5
cdhr2
cdhr5
cdk1
cdk5rap3
cdkl5
cdkn2d
cdsn
ceacam1
ceacam18
ceacam19
ceacam21
ceacam3
ceacam8
cebpa
celsr2
cemip2
cend1
cenpj
cep112
cep164
cep20
cep290
cep350
cep43
cep85
cert
ces1
cetn2
cfb
cfc1
cfd
cfh
cfhr2
cfhr4
cfhr5
cfi
cfp
cgn
cgref1
chchd10
chek2
chit1
chm
chmp1a
chmp6
chp1
chrdl1
chrm1
cinp
cirbp
ckb
clasp1
clc
clec11a
clec12a
clec1a
clec1b
clec2l
clec4a
clec4c
clec4d
clec4g
clec4m
clec5a
clec6a
clec7a
clgn
clint1
clip2
clns1a
clpp
clps
clspn
clstn1
clstn2
clta
clul1
cmip
cngb3
cnp
cnpy2
cnpy4
cnst
cntf
cntn2
cntn3
cntn5
cntnap2
cntnap4
col18a1
col24a1
col28a1
col4a1
col4a4
col5a1
col9a2
colec12
commd9
comt
copb2
cope
coq7
coro1a
coro6
cox5b
cox6b1
cpa4
cpb2
cplx2
cpox
cpped1
cpq
cptp
cpvl
cr1
cr2
creb3
crebzf
creld1
creld2
crhr1
crim1
crip2
crisp2
crkl
crlf1
crnn
crtac1
crtap
crx
crygd
crym
cryzl1
csde1
csf1
csf2ra
csf2rb
csh1
csnk1d
csnk2a1
cspg4
cspg5
csrp3
cst1
cst5
cst6
cst7
cstb
ctf1
ctla4
ctnna1
ctrb1
ctsb
ctsc
ctsd
ctse
ctsh
ctsl
ctss
ctsv
cuzd1
cxcl1
cxcl13
cxcl17
cxcl3
cxcl5
cxcl6
cyb5a
cyp24a1
cyth3
daam1
dab2
dand5
dbh
dbn1
dcbld2
dcdc2c
dclre1c
dctn1
dctn2
dctn6
dctpp1
dcun1d1
dcun1d2
dcxr
dda1
ddc
ddr1
ddt
ddx1
ddx25
ddx39a
ddx4
ddx53
defb116
defb118
dennd2b
denr
dgcr6
dgka
dgkz
dhodh
dhps
dhrs4l2
diablo
dipk1c
dipk2b
dkkl1
dlg4
dlgap5
dll1
dll4
dmd
dmp1
dnaja1
dnaja2
dnajb1
dnajb2
dnajb6
dnajb8
dnajc21
dnajc9
dnlz
dnm3
doc2b
dock9
dok1
dpep1
dpp10
dpp6
dpp7
dpt
drg2
dscam
dtd1
dtx2
dtx3
dtymk
duox2
dusp3
dut
dxo
dync1h1
dynlt3
echs1
ecm1
ecscr
eda2r
edar
eddm3b
edem2
edf1
ednrb
eef1d
efcab14
efhd1
efna1
efna4
efnb2
egfl7
egfr
eif1ax
eif2ak3
eif2s2
eif4b
eif4e
eif4ebp1
eif4g1
eif5a
elavl4
eln
elob
enoph1
enox2
enpp5
enpp7
ensa
entpd2
entpd5
entpd6
entr1
ep300
epb41l5
epgn
epha1
epha10
ephb4
ephb6
epn1
epo
eppk1
eps8l2
erbin
ercc1
ereg
eri1
ern1
erp29
ervv_1
espl1
esr1
esyt2
evi2b
evpl
exosc10
extl1
f10
f11
f11r
f12
f13b
f7
f9
fabp1
fabp2
fam171a2
farsa
fbp1
fcamr
fcar
fcer2
fcgr2a
fcgr2b
fcgr3b
fcn1
fcn2
fcrl3
fcrl6
fcrlb
fdx2
fen1
fetub
fgd3
fgf12
fgf16
fgf19
fgf2
fgf20
fgf21
fgf3
fgf5
fgf6
fgf7
fgf9
fgfbp3
fgfr4
fgl1
fh
fhip2a
fis1
fkbp4
fkbp5
fkbp7
fkbpl
fli1
flt3lg
flt4
fmnl1
fmr1
fndc1
fnta
folh1
folr3
fos
fosb
foxo3
frmd4b
frmd7
frzb
fstl3
ftcd
fuom
fus
fut1
fut8
fxn
fyb1
fzd10
fzd8
gabarap
gabarapl1
gabra4
gad1
gad2
gadd45b
gadd45gip1
gage2a
galnt7
gamt
gapdh
gart
gas6
gask1a
gast
gata3
gatd3
gba
gbp4
gbp6
gc
gcc1
gcg
gcnt1
gdf2
get3
gfap
gfer
gfod2
gga1
ggt1
ggt5
gh1
gh2
ghr
ghrhr
gid8
gigyf2
gimap7
gimap8
gip
gipc3
gipr
gja8
gkn1
gla
glb1
gli2
glod4
glp1r
glrx
glyr1
gmfg
gmpr2
gne
gngt1
gnly
golga3
golm2
gopc
got1
gp1bb
gp2
gp6
gpc1
gpc5
gpi
gpihbp1
gpkow
gpr101
gpr15l
gpr37
grin2b
grpel1
grsf1
gsap
gsr
gstm4
gstt2b
gtf2ird1
gtpbp2
gucy2c
guk1
gusb
gys1
gzma
gzmb
gzmh
h2ap
hagh
hao1
hars1
havcr1
hbq1
hbz
hcg22
hcls1
hdac8
hdac9
hddc2
hdgf
heph
hexim1
hgfac
hgs
hhex
hif1a
hip1
hip1r
hjv
hk2
hla_a
hla_dra
hla_e
hmcn2
hmgcl
hmgcs1
hmmr
hnf1a
hnmt
hnrnpk
hnrnpul1
hpcal1
hpse
hras
hrc
hrg
hs3st3b1
hsd11b1
hsd17b14
hsd17b3
hsdl2
hsp90b1
hspa1a
hspb1
hspb6
htr1a
htr1b
htra2
ica1
icam2
icam5
icoslg
id4
idi2
ids
idua
ifit1
ifng
ifngr1
ifngr2
ifnl1
ifnl2
ifnw1
ift20
igbp1
igdcc3
igf2bp3
igf2r
igfbp4
igfbpl1
igfl4
iglc2
iglon5
ikbkg
ikzf2
il10
il11
il12rb2
il13
il13ra1
il13ra2
il15ra
il16
il17a
il17c
il17ra
il17rb
il18r1
il18rap
il19
il1a
il1b
il1rap
il1rl1
il1rn
il2
il20
il20rb
il21r
il24
il25
il2ra
il2rb
il2rg
il3
il31
il31ra
il32
il34
il36a
il36g
il3ra
il4
il4r
il5
il6r
il7r
il9
ilkap
immt
impa1
impact
impg1
ing1
inhbc
inpp5d
inpp5j
inppl1
insr
irag2
irak1
islr2
ism2
ist1
itga11
itga6
itgal
itgam
itgax
itgb1
itgb1bp1
itgb1bp2
itgb2
itgb5
itgb6
itm2a
itprip
ivd
izumo1
jam3
jchain
jmjd1c
jpt2
jun
kazald1
kazn
kcnc4
kcnh2
kcnip4
kctd5
kdm3a
kel
khdc3l
kiaa0319
kiaa1549
kiaa1549l
kiaa2013
kif20b
kif22
kifbp
kir2dl2
kir2dl3
kir2ds4
kir3dl1
kir3dl2
kirrel1
kirrel2
klb
klf4
klhl41
klk1
klk10
klk11
klk12
klk13
klk14
klk15
klk3
klk4
klk6
klk7
klk8
klkb1
klrb1
klrc1
klrd1
klrf1
klrk1
krt14
krt17
krt19
krt6c
krt8
l1cam
l3hypdh
lair1
lair2
lama1
lamp1
lamp2
lamtor5
larp1
lat
lat2
lbp
lbr
lcn15
lcp1
ldlrap1
lect2
lefty2
leg1
lelp1
leo1
lepr
letm1
lgals1
lgals4
lgals8
lgals9
lhpp
lilra2
lilra3
lilra4
lilra5
lilra6
lilrb1
lilrb2
lilrb4
lilrb5
lmnb1
lmnb2
lmod2
lpa
lpcat2
lpp
lrch4
lrfn2
lrg1
lrig1
lrp2
lrp2bp
lrpap1
lrrc37a2
lrrc38
lrrc59
lrrn1
lrtm1
lrtm2
lsm1
lsm8
lsp1
lta
lta4h
ltb
ltbp2
lto1
ly6d
ly75
ly9
lyn
lypd1
lypd3
lypd8
lypla2
m6pr
mad1l1
maea
mag
magea3
maged1
mamdc2
mamdc4
man2b2
maneal
mansc1
mansc4
map1lc3a
map1lc3b2
map2k1
map2k6
map3k5
mapk9
mapkapk2
mapre3
mapt
mars1
masp1
matn3
mb
mbl2
mcemp1
mcts1
mdga1
mdk
med18
med21
megf10
meltf
ment
mep1a
mep1b
mepe
mertk
mesd
metap1
metap1d
metap2
mfap3
mfap3l
mfap4
mfap5
mia
micall2
mif
milr1
mki67
mllt1
mmp15
mmp7
mn1
mnat1
mnda
mog
morc3
morf4l1
morf4l2
morn4
mphosph8
mpi
mpig6b
mprip
mri1
mrpl24
mrpl28
mrpl46
mrpl52
mrpl58
mrps16
msln
mslnl
msmb
mst1
mtdh
mthfd2
mtpn
mtr
mtss2
muc16
muc2
mucl3
mxra8
mybpc1
mybpc2
mycbp2
mydgf
myh4
myh7b
myh9
myl1
myl3
myl4
myl6b
mylpf
myo6
myom1
myom2
myom3
mzt1
naa10
naaa
nacc1
nadk
naga
nagpa
nap1l4
naprt
nars1
nbn
nck2
ncln
ncr1
ndrg1
ndst1
ndufa5
ndufb7
ndufs6
neb
necap2
nectin1
nectin4
nedd4l
nedd9
nefl
nek7
nell2
nenf
neo1
nfat5
nfatc1
nfatc3
nfic
nfkb2
nfx1
nfya
ngf
ngfr
nid1
nit1
nlgn1
nlgn2
nme1
nme3
nmi
nmrk2
nmt1
nomo1
nop56
nos2
nos3
notch1
notch2
notch3
npc2
npdc1
nphs1
nphs2
npm1
nppc
npr1
nptn
nptx1
nptxr
npy
nrgn
nrn1
nrxn3
nsfl1c
nt5c1a
nt5e
ntprobnp
nub1
nubp1
nudc
nudt10
nudt15
nudt16
nudt5
numb
nup50
nxpe4
nxph1
obp2b
ocln
odam
ofd1
ogfr
ogt
olfm4
olr1
omg
ophn1
oplah
orm1
osbpl2
oscar
otoa
otud6b
otud7b
p4hb
pacs2
padi4
paep
pafah1b3
pafah2
pagr1
paip2b
pak4
palld
palm
palm2
palm3
paxx
pbk
pbxip1
pcare
pcdh17
pcdhb15
pcna
pcolce
pcsk7
pcyt2
pdap1
pdcd1
pdcd6
pdcl2
pde1c
pde4d
pde5a
pdgfa
pdgfb
pdgfrb
pdia2
pdia3
pdlim5
pdlim7
pdp1
pdrg1
pdxdc1
pdzk1
pecam1
pepd
pf4
pfdn2
pfdn4
pfdn6
pfkfb2
pga4
pglyrp2
pglyrp4
pgm2
pgr
phldb1
phldb2
phospho1
phykpl
pigr
pikfyve
pilra
pilrb
pinlyp
pithd1
pkd1
pkd2
pklr
pla2g10
pla2g4a
plaur
plb1
plcb1
plekho1
plg
plin3
pltp
plxdc1
plxdc2
plxnb2
plxnb3
pm20d1
pmch
pmm2
pmvk
pnliprp2
pnma1
pnma2
pnpt1
pof1b
polr2a
polr2f
pon1
pon2
postn
ppbp
ppcdc
ppib
ppie
ppif
ppm1a
ppm1b
ppm1f
ppp1cc
ppp1r12a
ppp1r12b
ppp1r14a
ppp1r2
ppp1r9b
ppp2r5a
ppp3r1
ppt1
ppy
pqbp1
prame
prap1
prc1
prdx2
preb
prkag3
prkar1a
prkcq
prkg1
prkra
prl
prok1
pros1
prr4
prr5
prss2
prss22
prss27
prss53
prss8
prtn3
prune2
psapl1
psca
psg1
psip1
psma1
psmc3
psmd1
psmd5
psme1
psme2
psmg3
psmg4
pspn
psrc1
pstpip2
pten
ptgds
pth
ptp4a3
ptpn1
ptpn6
ptpn9
ptprb
ptprh
ptprn2
pttg1
pvalb
pvr
pydc1
pyy
pzp
qpct
rab10
rab11fip3
rab27b
rab33a
rab37
rab39b
rab3gap1
rab6b
rabgap1l
rac3
rad23b
rad51
raly
ranbp1
ranbp2
rangap1
rap1a
rapgef2
rarres2
rasa1
rasgrf1
rbfox3
rbm17
rbm19
rbm25
rbpms
rcc1
rcor1
reg4
relb
reps1
rest
ret
retn
rexo2
rfc4
rgcc
rgl2
rgmb
rgs10
rgs8
rhoc
rictor
rilp
ripk4
rln1
rln2
rnase1
rnase10
rnase3
rnase4
rnase6
rnaseh2a
rnaset2
rnf168
rnf31
rnf4
rnf41
rnf5
rpgr
rps10
rras
rrm2
rrp15
rtbdn
rtkn2
rtn4r
ruvbl1
ryr1
s100a11
s100a12
s100a13
s100a14
s100a16
s100a3
s100a4
s100p
saa4
safb2
sag
sap18
sarg
sart1
sat1
satb1
sbsn
scamp3
scarb1
scarf1
scarf2
scg3
scgb2a2
scgb3a1
scgn
scin
scn2a
scn2b
scn3a
scn3b
scn4b
scrg1
sct
sele
sell
selp
sema3g
sema4c
sema7a
septin3
septin7
septin8
serpina12
serpina4
serpina7
serpinb1
serpinb6
serpinb9
serpind1
serpine1
serpinf1
serpinf2
sez6l2
sf3b4
sfrp1
sftpa1
sftpa2
sftpd
sgsh
sh2d1a
sh3bgrl2
sh3gl3
shbg
shc1
shd
shh
shisa5
shmt1
shpk
siglec10
siglec15
siglec5
siglec7
siglec8
siglec9
sirpa
sirpb1
sirt1
sirt2
sirt5
sit1
skap2
skiv2l
slamf1
slamf6
slamf7
slamf8
slc12a2
slc13a1
slc16a1
slc1a4
slc28a1
slc34a3
slc44a4
slc4a1
slc51b
slc9a3r2
slirp
slitrk2
slitrk6
slk
slurp1
smad1
smad2
smad5
smarca2
smc3
smndc1
smoc2
smpd3
smpdl3a
smpdl3b
sms
smtn
snap23
snap29
snapin
snca
sncg
sned1
snrpb2
snu13
snx15
snx5
sod2
sod3
sorcs2
sord
sort1
sost
sowaha
sox2
sox9
sparc
sparcl1
spart
spink4
spink6
spint2
spock1
spon2
spp1
spring1
sprr1b
sprr3
spry2
sptbn2
src
srp14
srpk2
srpx
ssb
ssbp1
ssc4d
ssc5d
ssh3
ssna1
st6gal1
st8sia1
stam
stambp
stat2
stat5b
stau1
steap4
stip1
stk11
stk24
stoml2
stx1b
stx3
stx4
stx5
stx6
stx7
stxbp3
sugt1
sult1a1
sult2a1
sumf1
sumf2
susd1
susd2
sv2a
swap70
syngap1
syt1
sytl4
tab2
tacc3
tacstd2
tada3
tafa5
tagln3
taldo1
tap1
tarm1
tars1
tax1bp1
tbc1d17
tbc1d5
tbca
tbcb
tbl1x
tbr1
tcl1b
tcn2
tcof1
tcp11
tctn3
tdgf1
tdo2
tdrkh
tef
tek
terf1
tet2
tex101
tex33
tf
tfap2a
tff1
tff2
tff3
tfrc
tgfb2
tgfbr3
thap12
thbs2
thbs4
thop1
thrap3
thsd1
thtpa
tia1
timd4
timm8a
timp1
timp3
tjp3
tlr2
tlr3
tmco5a
tmed1
tmed10
tmed4
tmem106a
tmem132a
tmod4
tmprss11b
tmprss11d
tmprss5
tmsb10
tnc
tnfaip8
tnfrsf10a
tnfrsf12a
tnfrsf13b
tnfrsf13c
tnfrsf14
tnfrsf1b
tnfrsf4
tnfrsf6b
tnfrsf8
tnfsf13b
tnfsf14
tnn
tnni3
tnpo1
tnxb
tomm20
top1
top1mt
tp53bp1
tp53inp1
tp73
tpbgl
tpd52l2
tpk1
tpm3
tppp2
tpr
tprkb
tpsab1
tpsd1
tpsg1
tpt1
traf2
traf3
traf3ip2
treh
treml1
treml2
trim21
trim26
trim40
trim5
trim58
trpv3
tsc1
tshb
tslp
tsnax
tspan1
tspan7
tspan8
ttn
tubb3
txk
txlna
txn
txndc15
txndc5
txnl1
tymp
tyro3
ubac1
ube2b
ube2z
ubqln3
ufd1
ugdh
uhrf2
ulbp2
umod
unc79
ung
upb1
upk3a
upk3bl1
uso1
usp25
usp47
uxs1
vasp
vat1
vav3
vcpkmt
vgf
vim
vipr1
vit
vmo1
vnn1
vnn2
vps28
vps37a
vps53
vsig10
vsig4
vstm1
vstm2b
vta1
vwa1
vwa5a
vwc2
wars
was
wasf1
wasl
wdr46
wfikkn1
wfikkn2
wnt9a
wwp2
xcl1
xg
xiap
xpnpep2
yap1
yars1
yes1
yod1
ythdf3
ywhaq
yy1
zcchc8
zhx2
znf174
znf75d
znf830
znrd2
znrf4
zp3
zp4
zpr1

## Sheet: ST5
ST5: All cis-pQTL variants identified by CoJo after excluding proteins with low coverage. Independent pQTL variants identified by GCTA-CoJo in our analysis of individuals with inferred European genetic ancestry. CHR: Chromosome, ID (b38): Variant ID, POS (b38): Variant position in build 38, EFFECT ALLELE: allele for which the effect estimates were calculated, EFFECT ALLELE FREQ: the frequency of …
CHR	ID (b38)	POS (b38)	EFFECT ALLELE	EFFECT ALLELE FREQ	BETA MARGINAL	SE MARGINAL	P MARGINAL	BETA JOINT	SE JOINT	P JOINT	PROTEIN
3	3:51970081:C:CG	51970081	CG	0.0117844	-1.43148	0.029882	0	-1.43184	0.0306586	0	abhd14b
3	3:51970155:G:A	51970155	A	0.000347237	1.19621	0.172767	4.39582e-12	1.14971	0.172857	2.90665e-11	abhd14b
3	3:51971649:G:A	51971649	A	0.00648914	-1.12955	0.0401613	4.80118e-174	-1.13133	0.0405119	1.29386e-171	abhd14b
10	10:124834699:G:A	124834699	A	0.000658472	-0.947807	0.136527	3.85855e-12	-0.947807	0.13661	3.97589e-12	abraxas2
3	3:38117491:G:A	38117491	A	0.0429489	-0.192998	0.0160057	1.75836e-33	-0.213305	0.0160884	4.03925e-40	acaa1
3	3:38129319:C:G	38129319	G	0.144172	-0.129039	0.00926674	4.46781e-44	-0.139461	0.00931971	1.25946e-50	acaa1
1	1:75728369:C:G	75728369	G	0.307909	0.142443	0.00766694	4.76526e-77	0.142443	0.00770067	2.16345e-76	acadm
23	X:15428012:G:T	15428012	T	0.000284283	1.04404	0.145144	6.33215e-13	1.12294	0.145263	1.07195e-14	ace2
23	X:15578020:C:CATAAG	15578020	CATAAG	0.61936	0.107723	0.00491061	1.15802e-106	0.0498826	0.00564039	9.25012e-19	ace2
23	X:15587768:G:A	15587768	A	0.000415491	-1.6888	0.123134	8.24076e-43	-1.66842	0.123452	1.28059e-41	ace2
23	X:15589385:G:A	15589385	A	0.000929429	-0.934788	0.0826726	1.21013e-29	-1.02994	0.0828609	1.80118e-35	ace2
23	X:15589409:C:T	15589409	T	0.00291963	-0.216169	0.0442241	1.01847e-06	-0.317822	0.0443636	7.8335e-13	ace2
23	X:15600835:T:C	15600835	C	0.00719535	0.17039	0.0280622	1.2643e-09	0.19012	0.0282724	1.76091e-11	ace2
23	X:15649010:C:T	15649010	T	0.00253262	-0.435441	0.04627	4.92043e-21	-0.54936	0.0464593	2.91543e-32	ace2
23	X:15682995:C:T	15682995	T	0.287819	0.148121	0.00527305	1.29076e-173	0.137776	0.00609463	3.77095e-113	ace2
23	X:15721024:CT:C	15721024	C	0.00811077	0.22084	0.0266917	1.29829e-16	0.238583	0.0269176	7.75502e-19	ace2
17	17:63471557:C:T	63471557	T	0.624663	-0.358289	0.00714448	0	-0.118081	0.00948946	1.52027e-35	ace
17	17:63478502:CA:C	63478502	C	0.0175161	-0.414585	0.0263981	1.39541e-55	-0.215911	0.0266805	5.8466e-16	ace
17	17:63496400:T:C	63496400	C	0.483244	-0.455698	0.00691298	0	-0.372624	0.009546	0	ace
17	17:63497351:G:A	63497351	A	0.0377864	0.114272	0.0181262	2.89603e-10	-0.129433	0.0185617	3.09957e-12	ace
17	17:63501290:MantaDEL:8106:0:0:0:0:0:SVLEN=-181	63501290	T	0.1203	-0.188187	0.00821136	3.08192e-116	-0.0617106	0.00851032	4.12879e-13	ace
17	17:75955783:T:C	75955783	C	0.658397	0.0727116	0.00683354	1.93297e-26	0.0727116	0.00684176	2.21707e-26	acox1
19	19:11564326:C:G	11564326	G	0.770325	0.176934	0.0073472	3.87571e-128	0.187662	0.00755811	4.3336e-136	acp5
19	19:11575174:G:A	11575174	A	0.00508925	-1.3063	0.0433384	1.3713e-199	-1.24096	0.043908	9.93347e-176	acp5
19	19:11576806:C:T	11576806	T	0.00125037	-0.746595	0.0871834	1.09492e-17	-0.752772	0.0872774	6.4064e-18	acp5
19	19:11577093:G:A	11577093	A	0.123514	-0.500348	0.00939648	0	-0.487634	0.00997563	0	acp5
19	19:11579344:T:TTTGG	11579344	TTTGG	0.00428626	0.496751	0.048217	6.87223e-25	0.505482	0.0483056	1.26063e-25	acp5
19	19:11580738:CAAAA:C	11580738	C	0.21911	0.314143	0.00756692	0	0.170925	0.00969638	1.51059e-69	acp5
19	19:11581248:A:G	11581248	G	0.00464062	0.555294	0.0452343	1.21952e-34	0.529452	0.0453728	1.83733e-31	acp5
19	19:11585581:AG:A	11585581	A	0.116949	0.33035	0.00910696	4.09122e-288	0.118894	0.011544	7.10496e-25	acp5
12	12:6631806:MantaDUP:TANDEM:114676:0:1:0:0:0:SVLEN=15159	6631806	<DUP:TANDEM>	0.000163042	3.5634	0.272223	3.75591e-39	3.65331	0.272835	6.89897e-41	acrbp
12	12:6638412:G:C	6638412	C	0.798161	-0.144641	0.00865014	9.18013e-63	-0.0952352	0.00917846	3.19033e-25	acrbp
12	12:6645025:A:G	6645025	G	0.360961	0.154335	0.00722848	3.81996e-101	0.129745	0.00768756	6.61691e-64	acrbp
11	11:125704351:C:CGA	125704351	CGA	0.188952	0.0687429	0.005806	2.42523e-32	0.0687429	0.0058165	3.12843e-32	acrv1
10	10:88996389:T:G	88996389	G	0.497397	-0.0532962	0.00578298	3.08263e-20	-0.0532962	0.0057883	3.33587e-20	acta2
12	12:51912002:C:T	51912002	T	0.770593	0.180444	0.00726163	2.65325e-136	0.152195	0.00779192	5.82509e-85	acvrl1
12	12:51912316:C:T	51912316	T	0.00285015	-0.381095	0.0572447	2.78908e-11	-0.39725	0.0573686	4.37469e-12	acvrl1
12	12:51914890:T:A	51914890	A	0.087574	0.157597	0.0108081	3.68988e-48	0.131257	0.0112462	1.78863e-31	acvrl1
12	12:51918504:T:A	51918504	A	0.0807161	0.536762	0.0112003	0	0.480945	0.0118941	0	acvrl1
12	12:51920826:C:T	51920826	T	0.00443598	-0.362068	0.0463922	5.97371e-15	-0.375391	0.0465399	7.26322e-16	acvrl1
12	12:51923273:C:G	51923273	G	0.113447	-0.228064	0.00960967	1.65561e-124	-0.213677	0.0101141	4.52452e-99	acvrl1
3	3:51485234:A:G	51485234	G	6.43735e-05	-2.55831	0.379399	1.55086e-11	-2.57995	0.379581	1.06929e-11	acy1
3	3:51908068:C:T	51908068	T	0.000139476	-1.79257	0.257825	3.58458e-12	-1.69073	0.257975	5.60719e-11	acy1
3	3:51946126:G:A	51946126	A	0.000321868	-1.77037	0.169769	1.8452e-25	-1.79124	0.169967	5.72386e-26	acy1
3	3:51984133:C:G	51984133	G	0.00263932	0.452031	0.0594359	2.84127e-14	0.439958	0.0594753	1.3896e-13	acy1
3	3:51985912:A:G	51985912	G	0.000150205	-1.59375	0.24841	1.40081e-10	-1.61525	0.248518	8.05803e-11	acy1
3	3:51987029:C:T	51987029	T	0.000354054	-1.53566	0.161916	2.44014e-21	-1.45926	0.162089	2.1999e-19	acy1
3	3:51988821:C:T	51988821	T	0.0044525	-1.65641	0.0458275	4.54693e-286	-1.65132	0.0464952	2.77895e-276	acy1
3	3:51989004:C:T	51989004	T	0.000633006	-1.39838	0.121063	7.30978e-31	-1.42608	0.121239	6.08581e-32	acy1
3	3:51989026:G:A	51989026	A	0.00421656	-0.555308	0.0469645	2.93394e-32	-0.564424	0.0470366	3.56611e-33	acy1
11	11:67568765:G:A	67568765	A	0.928027	0.0788111	0.0135106	5.43486e-09	0.0990179	0.0138197	7.78101e-13	acy3
11	11:67629780:G:C	67629780	C	0.107256	-0.283303	0.0112747	2.50149e-139	-0.181849	0.0117554	5.58609e-54	acy3
11	11:67634891:T:G	67634891	G	0.311817	0.271053	0.00755938	1.45585e-281	0.231083	0.00810151	5.9905e-179	acy3
11	11:67645358:C:G	67645358	G	0.000180757	-1.72015	0.259878	3.61472e-11	-1.6394	0.260047	2.89596e-10	acy3
11	11:67646670:C:T	67646670	T	0.000180757	-2.12253	0.25975	3.04745e-16	-2.05124	0.259986	3.02642e-15	acy3
11	11:67646881:G:C	67646881	C	0.00147188	-1.38512	0.0911585	3.83804e-52	-1.32074	0.0914948	3.10815e-47	acy3
11	11:67647021:C:T	67647021	T	0.816952	-0.249325	0.00901378	2.09091e-168	-0.24358	0.00991974	3.82029e-133	acy3
11	11:67652857:G:A	67652857	A	0.107311	-0.0112363	0.0112588	0.318279	-0.16973	0.012172	3.40407e-44	acy3
14	14:75063338:C:G	75063338	G	0.011016	-1.25141	0.0328644	0	-1.18545	0.033679	2.11096e-271	acyp1
14	14:75066238:T:C	75066238	C	0.475403	-0.157253	0.0068851	1.85372e-115	-0.125947	0.00699504	1.77476e-72	acyp1
14	14:75072089:C:T	75072089	T	0.00867193	0.407416	0.0371687	5.86729e-28	0.344202	0.0373565	3.14309e-20	acyp1
10	10:126017459:C:T	126017459	T	0.408824	0.120661	0.0071223	2.2315e-64	0.12363	0.00725369	3.89493e-65	adam12
10	10:126038364:CA:C	126038364	C	0.00251915	-0.592527	0.0693026	1.23246e-17	-0.567403	0.0694603	3.11645e-16	adam12
10	10:126163020:C:T	126163020	T	0.503278	0.0184661	0.00700195	0.00835739	0.0477162	0.00711733	2.02474e-11	adam12
10	10:126256024:T:C	126256024	C	0.609347	0.126276	0.00717533	2.52341e-69	0.14022	0.00724973	2.40804e-83	adam12
10	10:126350148:T:C	126350148	C	0.551297	-0.100859	0.00704025	1.50429e-46	-0.109559	0.00708851	6.88299e-54	adam12
7	7:87315574:G:A	87315574	A	0.00889433	-0.280357	0.0331236	2.58437e-17	-0.230525	0.0339814	1.17e-11	adam22
7	7:87837656:G:A	87837656	A	0.306074	-0.294265	0.0069815	0	-0.301023	0.0147493	1.38345e-92	adam22
7	7:87875852:G:A	87875852	A	0.0225999	-0.0302604	0.0216218	0.161654	-0.200914	0.0232331	5.25222e-18	adam22
7	7:87904522:T:C	87904522	C	0.168478	-0.484108	0.00856475	0	-0.391437	0.0158132	2.81917e-135	adam22
7	7:87934328:C:T	87934328	T	0.0260083	-0.0859291	0.0201462	1.99655e-05	-0.255407	0.0206373	3.5252e-35	adam22
7	7:87935182:C:G	87935182	G	0.505821	-0.553241	0.00643253	0	-0.263685	0.015029	6.48892e-69	adam22
7	7:87948041:T:C	87948041	C	0.49064	0.159052	0.00640912	5.94788e-136	0.166345	0.00917146	1.61826e-73	adam22
7	7:88039273:MantaDEL:50963:0:1:0:0:0:SVLEN=-3973	88039273	<DEL>	0.0149404	-0.427138	0.026517	2.23862e-58	-0.331844	0.027057	1.40267e-34	adam22
7	7:88072463:G:C	88072463	C	0.429581	-0.148503	0.00649257	8.67668e-116	-0.0892318	0.00899285	3.32209e-23	adam22
7	7:88075684:G:A	88075684	A	0.0189004	0.2271	0.0235548	5.34815e-22	0.260642	0.0239667	1.51353e-27	adam22
7	7:88126136:C:T	88126136	T	0.0385789	-0.728792	0.0166616	0	-0.450993	0.0177047	3.91996e-143	adam22
11	11:130457987:A:G	130457987	G	0.477414	-0.0666871	0.00642738	3.20625e-25	-0.0544088	0.00650322	5.93849e-17	adamts15
11	11:130462562:T:C	130462562	C	0.0116585	0.288074	0.0298888	5.51506e-22	0.270346	0.0301199	2.81667e-19	adamts15
11	11:130474168:G:A	130474168	A	0.0560265	0.190365	0.0140092	4.68135e-42	0.17988	0.0141015	2.88122e-37	adamts15
11	11:130895590:G:A	130895590	A	0.647136	0.0762307	0.00674128	1.19727e-29	0.076245	0.0067532	1.46705e-29	adamts15
5	5:4884955:G:A	4884955	A	0.446043	-0.047982	0.00604697	2.10694e-15	-0.0488894	0.00632553	1.08477e-14	adamts16
5	5:4907245:A:AT	4907245	AT	0.0584312	-0.161316	0.0127484	1.0656e-36	-0.182499	0.0132746	5.23931e-43	adamts16
5	5:4984644:G:C	4984644	C	0.355371	-0.122912	0.00623777	1.97368e-86	-0.139842	0.00641739	2.81309e-105	adamts16
5	5:5124150:T:C	5124150	C	0.643182	-0.0664348	0.00625035	2.18506e-26	-0.0543058	0.00634535	1.1448e-17	adamts16
5	5:5136094:T:C	5136094	C	0.341944	-0.0712641	0.00631662	1.61044e-29	-0.0707232	0.00641667	3.0001e-28	adamts16
5	5:5140519:T:C	5140519	C	0.531687	-0.0795003	0.00600638	5.43858e-40	-0.0491523	0.00620966	2.46332e-15	adamts16
5	5:5195677:A:G	5195677	G	0.879412	0.0851331	0.00921212	2.4324e-20	0.0723088	0.00938288	1.29351e-14	adamts16
5	5:5236301:C:CT	5236301	CT	0.402511	0.0280789	0.00609871	4.14309e-06	0.0421314	0.00618516	9.64627e-12	adamts16
5	5:5270456:G:A	5270456	A	0.269825	-0.0840903	0.00674211	1.05596e-35	-0.0873142	0.00681639	1.45144e-37	adamts16
5	5:5293412:C:T	5293412	T	0.0305495	0.281331	0.0173625	4.77383e-59	0.273076	0.0175665	1.71345e-54	adamts16
21	21:26843740:A:G	26843740	G	0.257501	0.0566501	0.00804159	1.85943e-12	0.0566501	0.00804664	1.91937e-12	adamts1
11	11:130405854:T:C	130405854	C	0.194362	-0.122545	0.00810975	1.37412e-51	-0.377998	0.00893269	0	adamts8
11	11:130406123:C:T	130406123	T	0.00026754	-1.47774	0.195931	4.62304e-14	-1.55038	0.196073	2.63383e-15	adamts8
11	11:130408878:C:T	130408878	T	0.0112153	-1.05863	0.0303202	4.401e-267	-0.657957	0.0312418	1.84624e-98	adamts8
11	11:130411593:G:A	130411593	A	0.730801	0.493625	0.00722703	0	0.664353	0.00908791	0	adamts8
11	11:130414773:G:A	130414773	A	0.00548992	-0.865658	0.0432999	6.44606e-89	-1.09015	0.0440335	2.59285e-135	adamts8
11	11:130416210:G:C	130416210	C	0.00013921	-1.53754	0.271657	1.51498e-08	-1.90204	0.271829	2.61141e-12	adamts8
11	11:130419222:T:C	130419222	C	0.0070097	0.481444	0.038383	4.33379e-36	0.277383	0.0385624	6.33384e-13	adamts8
11	11:130425926:C:T	130425926	T	0.16641	-0.256282	0.00859585	2.52541e-195	-0.0890576	0.00958537	1.52855e-20	adamts8
11	11:130428053:C:G	130428053	G	0.611792	-0.0538717	0.00655652	2.09514e-16	-0.304757	0.00780154	0	adamts8
11	11:130428249:AGCGGAGGCCACCGGGGG:A	130428249	A	0.000279817	-1.65625	0.192126	6.65781e-18	-1.77851	0.192321	2.29581e-20	adamts8
11	11:130428284:C:G	130428284	G	0.000204459	-1.66958	0.224693	1.08193e-13	-1.45822	0.224956	9.03745e-11	adamts8
11	11:130430090:G:A	130430090	A	0.0450235	0.384312	0.0154979	9.49617e-136	0.125815	0.0166535	4.19237e-14	adamts8
11	11:130862844:G:T	130862844	T	0.41667	0.158464	0.00646755	1.42741e-132	0.214249	0.00774477	1.91243e-168	adamts8
11	11:130894631:C:T	130894631	T	0.632182	0.0246953	0.00663918	0.000199514	-0.0947472	0.00789937	3.80736e-33	adamts8
4	4:2915881:G:A	2915881	A	0.185461	-0.172922	0.00860342	7.4968e-90	-0.172922	0.00864771	5.93417e-89	add1
16	16:57604093:G:A	57604093	A	0.0372732	-0.122022	0.0161117	3.63294e-14	-0.170613	0.0169259	6.77081e-24	adgrg1
16	16:57606941:G:A	57606941	A	0.300604	-0.0487386	0.00662392	1.86729e-13	-0.0609421	0.00672502	1.28079e-19	adgrg1
16	16:57646791:C:T	57646791	T	0.0597986	0.0891267	0.0130511	8.54749e-12	0.112555	0.0138433	4.27023e-16	adgrg1
16	16:57646948:T:C	57646948	C	0.435069	0.0811099	0.00651095	1.27363e-35	0.11843	0.00699093	2.25812e-64	adgrg1
16	16:57649215:C:T	57649215	T	0.00827186	-0.325171	0.033772	6.06549e-22	-0.266321	0.0339991	4.75658e-15	adgrg1
16	16:57651502:C:T	57651502	T	6.47082e-05	-2.49633	0.37917	4.58976e-11	-2.48881	0.379379	5.37228e-11	adgrg1
16	16:57655473:C:G	57655473	G	0.47353	-0.0416366	0.00608495	7.77935e-12	-0.0532637	0.00659315	6.54908e-16	adgrg1
16	16:57655474:G:C	57655474	C	0.00459438	0.257686	0.0450966	1.10293e-08	0.392848	0.0479964	2.72436e-16	adgrg1
16	16:57659586:T:C	57659586	C	0.0381023	-0.130635	0.0158824	1.94959e-16	-0.177173	0.0175166	4.75974e-24	adgrg1
23	X:19288417:G:A	19288417	A	0.0510715	0.0747318	0.0111352	1.92882e-11	0.0747318	0.0111405	1.97154e-11	adgrg2
4	4:99307860:G:A	99307860	A	0.00107189	-0.77108	0.105098	2.18808e-13	-0.790494	0.1052	5.72645e-14	adh1b
4	4:99311547:C:T	99311547	T	0.000893245	-1.30603	0.115102	7.69984e-30	-1.32568	0.115313	1.37638e-30	adh1b
4	4:99313838:C:T	99313838	T	0.000612526	-0.879608	0.133507	4.44357e-11	-0.898127	0.133592	1.78113e-11	adh1b
4	4:99318111:A:G	99318111	G	0.00298599	-1.06095	0.0630843	1.80223e-63	-1.09156	0.0633697	1.71743e-66	adh1b
4	4:99318162:T:C	99318162	C	0.976354	0.225667	0.0227755	3.83023e-23	0.245654	0.0228835	6.97195e-27	adh1b
4	4:99398586:G:T	99398586	T	0.335414	-0.0455739	0.00727527	3.74693e-10	-0.0600788	0.00731255	2.10671e-16	adh1b
11	11:10253118:C:CAAA	10253118	CAAA	0.346248	0.14427	0.00640885	3.23452e-112	0.084777	0.00716484	2.65545e-32	adm
11	11:10349128:A:T	10349128	T	0.476117	0.156403	0.00594968	2.65594e-152	0.117014	0.00666633	5.63931e-69	adm
11	11:10360219:A:T	10360219	T	0.280704	-0.100286	0.006623	8.54664e-52	-0.0872315	0.00665571	3.03177e-39	adm
4	4:73434131:ATATATC:A	73434131	A	0.0248513	0.204568	0.0222074	3.20988e-20	0.182905	0.0223021	2.37919e-16	afm
4	4:73480179:T:C	73480179	C	0.979142	0.312199	0.024079	1.91691e-38	0.251552	0.0249454	6.49511e-24	afm
4	4:73481814:G:GT	73481814	GT	0.00166966	-2.08216	0.0841408	3.4116e-135	-2.10275	0.0848217	1.14393e-135	afm
4	4:73491933:G:C	73491933	C	0.000236731	-2.24326	0.223288	9.52008e-24	-2.27845	0.223573	2.17321e-24	afm
4	4:73492055:C:T	73492055	T	0.000286569	-2.09346	0.202915	5.90817e-25	-2.12495	0.203192	1.34918e-25	afm
4	4:73494060:GGTGT:G	73494060	G	0.245108	-0.099723	0.00798446	8.50417e-36	-0.0797991	0.00829837	6.8279e-22	afm
4	4:73659804:C:T	73659804	T	0.000224271	-2.06116	0.229293	2.49043e-19	-2.09815	0.229545	6.21719e-20	afm
4	4:73193271:T:A	73193271	A	0.0407034	-0.284103	0.0150803	3.59374e-79	-0.253401	0.0152404	4.44644e-62	afp
4	4:73269821:T:C	73269821	C	0.0022255	0.271781	0.0628065	1.50965e-05	0.409168	0.0629955	8.29257e-11	afp
4	4:73340233:C:T	73340233	T	0.0198632	-0.0867403	0.02123	4.39362e-05	-0.17494	0.0213806	2.78687e-16	afp
4	4:73407832:T:A	73407832	A	5.427e-05	3.12037	0.403119	9.89737e-15	3.10023	0.403382	1.52291e-14	afp
4	4:73422322:C:T	73422322	T	0.140841	-0.0197171	0.00852797	0.0207749	0.128844	0.00987501	6.56835e-39	afp
4	4:73433973:A:G	73433973	G	0.00929344	-0.296262	0.0310749	1.51623e-21	-0.380287	0.0312052	3.66187e-34	afp
4	4:73437153:T:C	73437153	C	0.396034	-0.186664	0.00606389	4.4417e-208	-0.242655	0.00713199	1.00288e-253	afp
7	7:16805020:CTATT:C	16805020	C	0.00192926	-0.582387	0.073923	3.31886e-15	-0.6232	0.0740179	3.77817e-17	agr2
7	7:16816925:C:T	16816925	T	0.565533	0.102711	0.00656622	3.74743e-55	0.104637	0.00658818	8.37639e-57	agr2
7	7:16862061:C:T	16862061	T	0.00106866	-0.635854	0.0995624	1.6974e-10	-0.635854	0.0996061	1.72876e-10	agr3
16	16:67481271:A:G	67481271	G	0.00997133	-0.371022	0.0312476	1.62298e-32	-0.366163	0.0313111	1.36217e-31	agrp
16	16:67481485:C:G	67481485	G	0.0070617	-0.474347	0.0370666	1.7007e-37	-0.46972	0.0371459	1.18769e-36	agrp
16	16:67483635:C:T	67483635	T	0.000159286	3.15292	0.245769	1.1311e-37	3.14033	0.246199	2.91352e-37	agrp
16	16:67506158:CA:C	67506158	C	0.0745868	0.0927978	0.0118602	5.10477e-15	0.084514	0.0118781	1.1183e-12	agrp
1	1:230168606:G:A	230168606	A	0.613984	-0.0646655	0.00709569	7.98773e-20	-0.0666407	0.00710444	6.58861e-21	agt
1	1:230696286:TG:T	230696286	T	0.110042	0.139093	0.0110008	1.20907e-36	0.248046	0.0112544	1.19348e-107	agt
1	1:230707811:T:C	230707811	C	0.283942	0.305264	0.00769204	0	0.16934	0.0114709	2.55101e-49	agt
1	1:230710009:T:C	230710009	C	0.00165802	2.27866	0.0847993	4.76728e-159	2.43498	0.085638	7.82489e-178	agt
1	1:230710231:G:A	230710231	A	0.117707	0.733994	0.0107125	0	0.632887	0.0147434	0	agt
1	1:230710700:A:G	230710700	G	0.00172036	0.920855	0.0832755	2.00666e-28	1.07307	0.0834536	7.73142e-38	agt
1	1:230719383:T:A	230719383	A	0.0972646	-0.114748	0.0116879	9.44981e-23	-0.1252	0.0148036	2.7331e-17	agt
11	11:62529063:T:C	62529063	C	0.028193	-0.502117	0.0206762	2.83892e-130	-0.502117	0.0208345	2.48508e-128	ahnak
9	9:131061881:T:C	131061881	C	0.695544	-0.326734	0.00786665	0	-0.195551	0.0117255	1.91356e-62	aif1l
9	9:131086213:G:A	131086213	A	0.682483	-0.273427	0.00759575	9.19763e-284	-0.155278	0.0113332	9.98805e-43	aif1l
9	9:131099729:CT:C	131099729	C	0.597333	0.157943	0.00720638	1.78444e-106	0.139973	0.0073743	2.43886e-80	aif1l
9	9:131103828:T:A	131103828	A	0.0115743	-0.303447	0.0329587	3.35722e-20	-0.277524	0.0344954	8.60828e-16	aif1l
9	9:131120282:T:C	131120282	C	0.0035262	-0.628029	0.0599539	1.12302e-25	-0.453975	0.0602361	4.82428e-14	aif1l
9	9:127859627:MantaDUP:TANDEM:121587:1:2:0:0:0:SVLEN=23685	127859627	<DUP:TANDEM>	0.000654464	0.975632	0.12157	1.01303e-15	0.978356	0.121654	8.82871e-16	ak1
9	9:127865473:C:T	127865473	T	0.0396979	0.112828	0.0159612	1.56176e-12	0.113314	0.0159698	1.28835e-12	ak1
9	9:127868331:A:G	127868331	G	0.000278952	-1.25112	0.186258	1.85333e-11	-1.24956	0.186346	2.00636e-11	ak1
6	6:151292966:A:G	151292966	G	0.950129	-0.1075	0.0161633	2.91366e-11	-0.1075	0.0161722	2.98679e-11	akap12
1	1:19270347:G:A	19270347	A	0.871214	0.0993663	0.0104526	1.97429e-21	0.160937	0.0106182	6.84966e-52	akr7l
1	1:19284993:A:T	19284993	T	0.0965938	-0.32541	0.0119326	9.45254e-164	-0.401573	0.0126012	7.41913e-223	akr7l
1	1:19285998:C:T	19285998	T	0.0302949	-0.0334395	0.0205552	0.103776	-0.134549	0.0208901	1.1886e-10	akr7l
1	1:19288547:C:T	19288547	T	0.00601481	-0.955146	0.0452818	9.1495e-99	-1.0457	0.0456771	5.41877e-116	akr7l
1	1:19302783:G:A	19302783	A	0.3616	-0.0319032	0.00734054	1.38538e-05	-0.109314	0.007683	6.13868e-46	akr7l
1	1:243519699:A:G	243519699	G	0.217584	0.0636927	0.00789261	7.03465e-16	0.0636927	0.00789823	7.37317e-16	akt3
3	3:105331382:CAAAA:C	105331382	C	0.123978	0.137314	0.00896987	6.72379e-53	0.097178	0.00918918	3.88106e-26	alcam
3	3:105367241:C:T	105367241	T	0.0750991	-0.119549	0.0111273	6.34107e-27	-0.0836356	0.0113475	1.70123e-13	alcam
3	3:105378629:GT:G	105378629	G	0.804439	-0.0761304	0.0074494	1.61893e-24	-0.125923	0.0085954	1.34631e-48	alcam
3	3:105486448:G:A	105486448	A	0.033293	-0.0113926	0.0164359	0.488213	0.141508	0.018607	2.84732e-14	alcam
3	3:105545285:G:A	105545285	A	0.000890642	0.920096	0.0988615	1.31594e-20	0.785049	0.0992133	2.51782e-15	alcam
3	3:105545332:G:T	105545332	T	0.0493903	-0.28634	0.0135604	5.6822e-99	-0.279296	0.0137739	2.0407e-91	alcam
3	3:105585607:C:T	105585607	T	0.165839	-0.0871407	0.00788369	2.11329e-28	-0.17139	0.00981175	2.51839e-68	alcam
9	9:72890318:C:G	72890318	G	0.0146955	-0.219659	0.0254615	6.29251e-18	-0.200242	0.0255351	4.43986e-15	aldh1a1
9	9:72903876:C:T	72903876	T	0.00255474	-0.445261	0.0607358	2.28249e-13	-0.426433	0.0607961	2.31354e-12	aldh1a1
9	9:72932696:T:C	72932696	C	0.27126	0.0905929	0.00688394	1.49014e-39	0.085741	0.00691382	2.56824e-35	aldh1a1
4	4:70513213:TA:T	70513213	T	0.760837	0.0893319	0.00769274	3.56074e-31	0.0893319	0.00770402	4.34333e-31	ambn
12	12:47019998:A:G	47019998	G	0.0167967	-0.193291	0.0260635	1.20568e-13	-0.170684	0.0263874	9.90607e-11	amigo2
12	12:47078197:G:A	47078197	A	0.000754929	-0.740389	0.115902	1.68003e-10	-0.812144	0.116107	2.65641e-12	amigo2
12	12:47079835:G:A	47079835	A	0.00434886	-0.343967	0.0483902	1.1757e-12	-0.426537	0.0487618	2.18404e-18	amigo2
12	12:47085131:A:G	47085131	G	0.712894	-0.0986789	0.00698711	2.74101e-45	-0.0892796	0.0078085	2.83935e-30	amigo2
12	12:47105784:A:G	47105784	G	0.416994	-0.0798284	0.0064379	2.62115e-35	-0.0578589	0.00719979	9.26754e-16	amigo2
12	12:47194625:T:C	47194625	C	0.0362042	0.25077	0.0169902	2.66523e-49	0.237158	0.0172691	6.43125e-43	amigo2
12	12:47198966:C:CAA	47198966	CAA	0.309448	0.104209	0.0069246	3.49961e-51	0.121421	0.00716849	2.35573e-64	amigo2
12	12:47312934:T:C	47312934	C	0.9274	0.138213	0.012288	2.37433e-29	0.110549	0.0125097	9.82842e-19	amigo2
12	12:47368501:G:A	47368501	A	0.410581	0.146153	0.00648569	1.8977e-112	0.108267	0.00757662	2.53823e-46	amigo2
12	12:47377646:T:G	47377646	G	0.243669	-0.139386	0.00739695	3.30919e-79	-0.0719392	0.00854999	3.9645e-17	amigo2
12	12:47550907:T:C	47550907	C	0.622023	-0.0755073	0.00655891	1.14556e-30	-0.0615852	0.00671887	4.90897e-20	amigo2
14	14:102795598:A:ATGTGTGTGTGTGTGTG	102795598	ATGTGTGTGTGTGTGTG	0.0609729	0.2719	0.0136876	8.22501e-88	0.115698	0.0156638	1.50914e-13	amn
14	14:102858702:CAT:C	102858702	C	0.0179415	0.47446	0.0245417	2.84498e-83	0.190515	0.0264915	6.40612e-13	amn
14	14:102893220:C:CA	102893220	CA	0.0111011	-0.338585	0.031248	2.33906e-27	-0.230201	0.0321681	8.29481e-13	amn
14	14:102910049:G:A	102910049	A	0.0127223	-0.248295	0.0292015	1.85045e-17	-0.218159	0.0301169	4.36521e-13	amn
14	14:102910491:G:A	102910491	A	0.0812475	0.363457	0.0119328	9.2017e-204	0.222894	0.0131227	1.05511e-64	amn
14	14:102911140:A:G	102911140	G	0.0217363	-0.349701	0.0223372	3.04502e-55	-0.252161	0.0241104	1.33815e-25	amn
14	14:102914706:CA:C	102914706	C	0.341159	0.277262	0.00689561	0	0.178349	0.00880238	2.81807e-91	amn
14	14:102922602:C:G	102922602	G	0.0998596	-0.22853	0.01088	5.95383e-98	-0.38468	0.0172046	9.83562e-111	amn
14	14:102922615:C:T	102922615	T	0.0661876	-0.0206055	0.0131002	0.115739	0.317348	0.0210133	1.56564e-51	amn
14	14:102922662:T:C	102922662	C	0.487535	0.710303	0.00651954	0	0.250129	0.0122715	2.37142e-92	amn
14	14:102922666:G:C	102922666	C	0.399705	0.836217	0.00667293	0	0.461452	0.0139013	1.27194e-241	amn
14	14:102933111:T:C	102933111	C	0.419383	0.278366	0.00660787	0	0.0680584	0.00765211	5.89141e-19	amn
14	14:103013672:G:A	103013672	A	0.00317245	0.520821	0.0581761	3.4755e-19	0.38502	0.0585562	4.85829e-11	amn
14	14:103053605:CA:C	103053605	C	0.0549613	0.400692	0.0145042	5.43286e-168	0.120433	0.0154737	7.07708e-15	amn
3	3:134369601:A:T	134369601	T	0.613767	0.0531227	0.00717553	1.32827e-13	0.0531227	0.00718043	1.37976e-13	amotl2
11	11:10449305:A:G	10449305	G	0.467227	0.08601	0.00672205	1.74394e-37	0.108675	0.00684732	1.00378e-56	ampd3
11	11:10456722:G:C	10456722	C	0.0210346	-0.381352	0.0233549	6.18215e-60	-0.346716	0.0237267	2.32465e-48	ampd3
11	11:10487356:G:T	10487356	T	0.00898331	-1.75766	0.0355929	0	-1.84973	0.0370417	0	ampd3
11	11:10495705:C:T	10495705	T	0.000125119	-2.07022	0.299799	5.00763e-12	-2.15617	0.300013	6.62713e-13	ampd3
11	11:10496742:T:C	10496742	C	0.841971	0.0457474	0.00921044	6.80292e-07	0.0693962	0.0093694	1.29495e-13	ampd3
11	11:10496826:C:T	10496826	T	0.00113855	-0.796064	0.0995032	1.2403e-15	-0.796265	0.0996249	1.3209e-15	ampd3
11	11:10505847:C:G	10505847	G	0.000262743	-1.32579	0.207139	1.54884e-10	-1.49228	0.207664	6.67059e-13	ampd3
11	11:10532496:TACACAC:T	10532496	T	0.150568	0.103331	0.00956961	3.52443e-27	0.074372	0.00971066	1.87673e-14	ampd3
11	11:10552196:G:A	10552196	A	0.00177664	-1.24831	0.0791802	5.38038e-56	-1.24969	0.0794805	1.04892e-55	ampd3
11	11:10595156:C:CT	10595156	CT	0.223595	0.0449874	0.00803752	2.17874e-08	0.0516077	0.00808973	1.77763e-10	ampd3
8	8:107071346:G:A	107071346	A	0.363431	0.0476613	0.00657435	4.18055e-13	0.0527309	0.00661554	1.57705e-15	angpt1
8	8:107500363:A:T	107500363	T	0.0435682	0.0990525	0.015491	1.61394e-10	0.112269	0.0155861	5.88345e-13	angpt1
1	1:178551545:G:A	178551545	A	0.533835	-0.283703	0.00637842	0	-0.257629	0.00739713	9.08474e-266	angptl1
1	1:178664238:G:A	178664238	A	0.371356	-0.147211	0.0065688	3.09964e-111	-0.0976928	0.0077038	7.52495e-37	angptl1
1	1:178696021:MantaDEL:30428:0:0:0:0:0:SVLEN=-317	178696021	T	0.100753	0.128938	0.00765914	1.36273e-63	0.0577231	0.00790817	2.89555e-13	angptl1
1	1:178831344:C:G	178831344	G	0.00449558	-0.496712	0.0477298	2.30978e-25	-0.386787	0.048071	8.54255e-16	angptl1
1	1:178851296:T:C	178851296	C	8.70815e-05	-2.89643	0.341305	2.13248e-17	-3.0357	0.3417	6.44392e-19	angptl1
1	1:178867795:TC:T	178867795	T	0.031797	0.656352	0.018095	4.38214e-288	0.353098	0.0198265	5.97254e-71	angptl1
1	1:178868864:A:G	178868864	G	0.0941242	-0.0863411	0.0109717	3.56241e-15	0.0975807	0.0119853	3.89872e-16	angptl1
1	1:178881702:T:C	178881702	C	0.102247	-0.298362	0.0105501	6.00566e-176	-0.337516	0.0108796	2.65613e-211	angptl1
1	1:178932055:A:G	178932055	G	0.343316	0.154244	0.00669366	1.71709e-117	0.153673	0.00750096	2.80288e-93	angptl1
9	9:126978827:T:C	126978827	C	0.0192044	0.187782	0.0226314	1.06406e-16	0.153667	0.0232026	3.52336e-11	angptl2
9	9:127137231:T:C	127137231	C	0.717717	-0.0582149	0.00692132	4.06691e-17	-0.0479993	0.00709619	1.34142e-11	angptl2
1	1:62597921:GAACTC:G	62597921	G	0.000632898	-2.2659	0.117991	3.42612e-82	-2.3666	0.118485	9.31057e-89	angptl3
1	1:62597996:CAACT:C	62597996	C	0.000171633	-2.2528	0.226496	2.61701e-23	-2.35748	0.226748	2.56084e-25	angptl3
1	1:62602293:T:C	62602293	C	0.00018236	-1.80308	0.219744	2.29889e-16	-1.88228	0.219909	1.13502e-17	angptl3
1	1:62602336:A:G	62602336	G	0.000117998	-2.14585	0.273065	3.89117e-15	-1.93372	0.273292	1.48743e-12	angptl3
1	1:62604032:G:A	62604032	A	7.50896e-05	-2.76502	0.342416	6.74592e-16	-2.87688	0.342663	4.63218e-17	angptl3
1	1:62604035:T:G	62604035	G	0.000343267	-2.2651	0.160134	2.00435e-45	-2.345	0.160489	2.37028e-48	angptl3
1	1:62604866:AGTTAATGTG:A	62604866	A	0.352734	-0.277692	0.00620536	0	-0.268337	0.00637677	0	angptl3
1	1:62621922:T:C	62621922	C	0.00105125	-1.44418	0.0916077	5.43166e-56	-1.30097	0.0919225	1.79196e-45	angptl3
1	1:62630804:A:C	62630804	C	0.00211324	-0.807234	0.0646811	9.57285e-36	-0.64581	0.0649091	2.53577e-23	angptl3
1	1:62671613:C:T	62671613	T	0.000193092	-1.5878	0.213488	1.0267e-13	-1.67285	0.213622	4.84422e-15	angptl3
1	1:62722000:CA:C	62722000	C	0.00819902	0.644386	0.0331109	2.33113e-84	0.541553	0.0333207	2.1355e-59	angptl3
1	1:11173757:G:A	11173757	A	0.237218	-0.369815	0.0073525	0	-0.390245	0.00759657	0	angptl7
1	1:11187963:C:T	11187963	T	0.0206963	0.374438	0.0219716	4.01415e-65	0.271674	0.0221078	1.04303e-34	angptl7
1	1:11189071:T:TA	11189071	TA	0.00031938	1.63542	0.174957	8.9698e-21	1.54727	0.175127	9.99877e-19	angptl7
1	1:11189746:T:C	11189746	C	0.000308734	2.22027	0.177884	9.4123e-36	2.52171	0.178297	2.05289e-45	angptl7
1	1:11190904:G:C	11190904	C	0.00815484	-2.16532	0.0346602	0	-2.25027	0.0362344	0	angptl7
1	1:11193631:C:T	11193631	T	0.00037261	-1.88768	0.161935	2.11302e-31	-1.98927	0.16218	1.38245e-34	angptl7
1	1:11193760:C:T	11193760	T	9.5814e-05	-2.03533	0.321925	2.57576e-10	-2.11096	0.322065	5.58434e-11	angptl7
1	1:11316178:C:T	11316178	T	0.000298228	-1.01578	0.181034	2.01172e-08	-1.14349	0.181104	2.71882e-10	angptl7
7	7:16644622:G:C	16644622	C	0.361449	0.0912374	0.00725603	2.9345e-36	0.0912374	0.00727083	4.05515e-36	ankmy2
22	22:37844361:G:C	37844361	C	0.0599305	0.13876	0.0133508	2.65752e-25	0.13876	0.0133665	3.01935e-25	ankrd54
15	15:89745861:MantaDEL:3674:0:0:0:0:0:SVLEN=-70	89745861	C	0.273737	-0.187767	0.00668306	1.09746e-173	-0.0906878	0.0079769	5.9807e-30	anpep
15	15:89785074:T:C	89785074	C	0.0577137	0.800742	0.0137428	0	0.837728	0.0154149	0	anpep
15	15:89785320:G:C	89785320	C	0.57629	-0.170497	0.0064974	9.10189e-152	-0.221842	0.00823961	1.154e-159	anpep
15	15:89801122:A:T	89801122	T	0.014561	-0.641037	0.0268146	2.63593e-126	-0.538839	0.0271826	1.88881e-87	anpep
15	15:89802104:G:A	89802104	A	0.0889829	-0.29367	0.0112687	1.0181e-149	-0.21754	0.0126785	5.46161e-66	anpep
15	15:89804613:C:T	89804613	T	0.000203435	-1.29325	0.22481	8.78628e-09	-1.43376	0.224978	1.85509e-10	anpep
15	15:89806311:CG:C	89806311	C	0.000224839	-2.89423	0.213913	1.04109e-41	-3.04156	0.214467	1.18479e-45	anpep
15	15:89806327:C:T	89806327	T	0.539606	0.0273301	0.00645094	2.26922e-05	0.100337	0.00720735	4.69313e-44	anpep
15	15:89818878:C:G	89818878	G	0.199364	-0.220466	0.0080347	9.33995e-166	-0.18284	0.00881761	1.64838e-95	anpep
15	15:89836400:C:A	89836400	A	0.719109	-0.250743	0.00713475	1.44019e-270	-0.157294	0.00791842	8.28169e-88	anpep
15	15:89869110:C:T	89869110	T	0.101309	0.0379591	0.011156	0.000667546	0.126243	0.0120408	1.01702e-25	anpep
9	9:73151496:G:T	73151496	T	0.135991	0.0670459	0.0100523	2.56314e-11	0.0670459	0.0100579	2.62904e-11	anxa1
2	2:69791140:A:C	69791140	C	0.204159	0.0577126	0.00792515	3.28397e-13	0.0577126	0.00792958	3.38452e-13	anxa4
4	4:121647825:C:A	121647825	A	0.0686573	0.122357	0.0129241	2.87028e-21	0.0954991	0.0131229	3.4059e-13	anxa5
4	4:121670198:T:C	121670198	C	0.290931	-0.107161	0.0072038	4.7456e-50	-0.0970465	0.00733451	5.77289e-40	anxa5
4	4:121673919:T:C	121673919	C	0.0043403	0.614965	0.0518867	2.0993e-32	0.593294	0.052015	3.89304e-30	anxa5
4	4:121681108:T:C	121681108	C	0.000397237	1.04732	0.16404	1.71913e-10	1.14588	0.164224	3.00376e-12	anxa5
5	5:78044022:G:A	78044022	A	0.30598	-0.0518268	0.00746959	3.96642e-12	-0.0518268	0.007474	4.08306e-12	ap3b1
10	10:26365558:CA:C	26365558	C	0.0530414	0.0948769	0.0141412	1.95622e-11	0.113625	0.0145165	4.98352e-15	apbb1ip
10	10:26438707:G:C	26438707	C	0.600121	-0.2146	0.00645983	5.41219e-242	-0.181479	0.00764589	1.54966e-124	apbb1ip
10	10:26455691:C:CT	26455691	CT	0.270275	-0.191233	0.00713287	2.46354e-158	-0.0858913	0.00842902	2.19891e-24	apbb1ip
1	1:159137210:G:A	159137210	A	0.000150845	-2.02006	0.26406	2.00973e-14	-2.01121	0.264264	2.72832e-14	apcs
1	1:159438429:C:T	159438429	T	0.00032683	-1.79524	0.179331	1.36695e-23	-1.81156	0.179566	6.20622e-24	apcs
1	1:159568451:G:A	159568451	A	0.0925204	0.0780126	0.0111879	3.10376e-12	0.0859601	0.0112879	2.63237e-14	apcs
1	1:159587594:G:A	159587594	A	0.0147832	-0.269668	0.026814	8.5579e-24	-0.253832	0.0269044	3.92629e-21	apcs
1	1:159588242:TCTC:T	159588242	T	0.000138274	-1.99154	0.275741	5.10396e-13	-2.07086	0.276079	6.33416e-14	apcs
1	1:159588513:T:TG	159588513	TG	0.000691372	-1.82438	0.123386	1.80476e-49	-1.81515	0.123733	1.00535e-48	apcs
1	1:159588882:G:T	159588882	T	0.0994947	0.230408	0.0108874	2.10299e-99	0.220697	0.0110334	5.21995e-89	apcs
1	1:159593911:T:G	159593911	G	0.0230164	-0.554712	0.0216449	7.46929e-145	-0.535255	0.0218813	3.76727e-132	apcs
19	19:44908822:C:T	44908822	T	0.0821931	0.242563	0.0118987	2.24116e-92	0.200762	0.0120076	9.4428e-63	apoc1
19	19:44913795:MantaDEL:75713:0:1:0:0:0:SVLEN=-12556	44913795	<DEL>	9.98652e-05	-2.57042	0.330775	7.79294e-15	-2.78163	0.331043	4.36682e-17	apoc1
19	19:44918692:G:C	44918692	C	0.00199517	-0.986832	0.0748428	1.06492e-39	-1.12952	0.0750846	3.82309e-51	apoc1
19	19:44919304:T:G	44919304	G	0.0412453	-0.183434	0.0165841	1.9428e-28	-0.148341	0.0166481	5.08483e-19	apoc1
19	19:44926993:G:A	44926993	A	0.0112723	0.0358284	0.0313461	0.253041	0.221719	0.0315564	2.12349e-12	apoc1
19	19:44927023:C:G	44927023	G	0.532736	0.34835	0.00660546	0	0.350158	0.00690642	0	apoc1
12	12:56343618:A:C	56343618	C	0.0389094	-0.126199	0.0174322	4.50611e-13	-0.150929	0.0174694	5.638e-18	apof
12	12:56360587:TTA:T	56360587	T	0.0690046	-0.354808	0.0132885	4.65921e-157	-0.339758	0.0135046	1.13695e-139	apof
12	12:56361274:A:G	56361274	G	0.00102224	-1.88384	0.106084	1.49458e-70	-1.59929	0.10712	2.10843e-50	apof
12	12:56361527:TCAG:T	56361527	T	0.000162062	-1.88782	0.265039	1.05756e-12	-1.90075	0.265208	7.66486e-13	apof
12	12:56361963:AG:A	56361963	A	0.000162062	-2.25349	0.264977	1.82421e-17	-2.26375	0.265216	1.39567e-17	apof
22	22:36253920:C:T	36253920	T	0.111349	-0.255979	0.00997921	4.09665e-145	-0.221502	0.0103519	1.42049e-101	apol1
22	22:36264796:G:A	36264796	A	0.812601	-0.316454	0.00805509	0	-0.27536	0.00855184	1.82498e-227	apol1
22	22:36265308:C:T	36265308	T	0.0015334	0.748436	0.0804728	1.39808e-20	0.757037	0.0806259	6.02862e-21	apol1
22	22:36268069:C:T	36268069	T	0.180494	-0.112879	0.00817428	2.24792e-43	-0.0802178	0.00854326	6.02304e-21	apol1
12	12:105105691:G:GTT	105105691	GTT	0.282392	0.143975	0.00768363	2.43085e-78	0.13826	0.00774261	2.54632e-71	appl2
12	12:105126291:G:T	105126291	T	0.0168577	-0.288233	0.026715	3.8722e-27	-0.250306	0.0268383	1.09479e-20	appl2
21	21:25965946:T:G	25965946	G	0.353164	-0.040693	0.0066542	9.63237e-10	-0.0486325	0.00669803	3.85066e-13	app
21	21:26131210:C:A	26131210	A	0.654634	-0.0666883	0.00669006	2.0986e-23	-0.0721081	0.00673864	1.01021e-26	app
4	4:152779978:C:T	152779978	T	0.402774	0.161233	0.00703426	2.86234e-116	0.161233	0.00708069	8.93047e-115	arfip1
6	6:130863774:C:T	130863774	T	0.277032	0.023102	0.00699507	0.000957889	0.0499133	0.00706038	1.555e-12	arg1
6	6:131570699:T:C	131570699	C	0.309327	-0.123398	0.00674999	1.16801e-74	-0.0852025	0.0085097	1.34445e-23	arg1
6	6:131573218:C:T	131573218	T	0.0192486	0.519504	0.0227379	1.54773e-115	0.55577	0.0239401	3.21023e-119	arg1
6	6:131576138:C:T	131576138	T	0.166274	-0.229908	0.00838871	2.27345e-165	-0.165255	0.0104936	7.05914e-56	arg1
14	14:67622703:G:A	67622703	A	0.142259	0.0757189	0.0100478	4.85095e-14	0.0722224	0.0100614	7.06504e-13	arg2
14	14:67661078:G:T	67661078	T	0.000125723	2.25434	0.312662	5.58902e-13	2.24674	0.312863	6.90917e-13	arg2
14	14:67665367:G:C	67665367	C	0.00924834	-0.361224	0.0366799	6.99149e-23	-0.351156	0.0367483	1.22712e-21	arg2
2	2:68769536:A:G	68769536	G	0.75958	0.109206	0.00757109	3.65111e-47	0.13392	0.00801088	9.8067e-63	arhgap25
2	2:68775149:C:G	68775149	G	0.314353	-0.0314624	0.00697718	6.5033e-06	-0.0709279	0.00736716	6.11548e-22	arhgap25
16	16:57249818:G:A	57249818	A	0.0353186	-0.731096	0.0189098	0	-0.731096	0.0192808	0	arl2bp
5	5:78458174:C:T	78458174	T	0.254768	-0.0779821	0.00738035	4.27561e-26	-0.0786395	0.00740651	2.46765e-26	arsb
5	5:78780665:A:T	78780665	T	0.000701005	-0.737995	0.121415	1.21475e-09	-0.862182	0.121543	1.30627e-12	arsb
5	5:78796578:C:T	78796578	T	0.000248053	-1.56737	0.203986	1.54542e-14	-1.55278	0.20427	2.92473e-14	arsb
5	5:78805368:G:A	78805368	A	0.121126	-0.135299	0.00986651	8.49282e-43	-0.171677	0.0100343	1.27185e-65	arsb
5	5:78839391:T:G	78839391	G	6.47082e-05	-2.64803	0.39939	3.35264e-11	-2.72112	0.399648	9.84216e-12	arsb
5	5:78839418:C:T	78839418	T	0.0632132	-0.098407	0.0132212	9.83335e-14	-0.219009	0.0141758	7.59363e-54	arsb
5	5:78885754:T:C	78885754	C	0.0731757	-0.308777	0.0123474	5.07275e-138	-0.167992	0.013236	6.54974e-37	arsb
5	5:78901595:T:TA	78901595	TA	0.445115	-0.300703	0.00648842	0	-0.289548	0.00748286	0	arsb
5	5:78964477:T:C	78964477	C	0.000215694	-1.66922	0.218751	2.33509e-14	-1.7386	0.218982	2.0305e-15	arsb
5	5:78972371:C:T	78972371	T	0.263746	0.119478	0.00727908	1.52144e-60	0.0635159	0.0079738	1.6446e-15	arsb
5	5:78981903:MantaDEL:82765:0:0:0:0:0:SVLEN=-319	78981903	T	0.611417	-0.163223	0.00649647	2.66024e-139	-0.200314	0.00812461	3.23433e-134	arsb
5	5:78984774:C:A	78984774	A	0.182193	0.079314	0.00834546	2.02271e-21	-0.152381	0.0109049	2.25674e-44	arsb
5	5:78987920:C:T	78987920	T	0.000862776	-1.02676	0.109444	6.49781e-21	-1.02356	0.109691	1.04577e-20	arsb
4	4:76067447:GCAAA:G	76067447	G	0.128569	-0.278078	0.00868868	9.40073e-225	-0.182187	0.00904773	3.55373e-90	art3
4	4:76078448:T:C	76078448	C	0.00341016	0.333758	0.0500097	2.49152e-11	0.42327	0.0501285	3.07465e-17	art3
4	4:76078764:G:C	76078764	C	0.000620029	-2.20221	0.117274	1.13595e-78	-2.09985	0.117776	4.19353e-71	art3
4	4:76078866:G:T	76078866	T	0.850763	-0.273127	0.00816748	3.50294e-245	-0.196442	0.00917237	9.33753e-102	art3
4	4:76078869:G:A	76078869	A	0.0529456	0.258447	0.0130631	4.04833e-87	0.18646	0.0140202	2.33532e-40	art3
4	4:76078949:C:T	76078949	T	0.0325136	0.264009	0.0164797	9.22708e-58	0.188592	0.0172975	1.11738e-27	art3
4	4:76079409:G:C	76079409	C	0.0134288	0.0884279	0.0253433	0.000484464	0.175955	0.0255386	5.58806e-12	art3
4	4:76098993:T:C	76098993	C	0.000149659	-1.78274	0.238623	7.96192e-14	-1.53002	0.238873	1.50204e-10	art3
4	4:76109245:CT:C	76109245	C	0.42622	0.259064	0.00590562	0	0.15563	0.00706215	1.26741e-107	art3
8	8:18057334:G:A	18057334	A	0.0362956	-0.243699	0.018585	2.78609e-39	-0.138737	0.0191194	3.97681e-13	asah1
8	8:18063470:C:CTT	18063470	CTT	0.0418302	-1.08074	0.0173601	0	-0.93741	0.0187842	0	asah1
8	8:18064458:T:G	18064458	G	0.000176345	-1.49931	0.261276	9.5567e-09	-1.71808	0.261408	4.95037e-11	asah1
8	8:18073263:C:T	18073263	T	0.484998	-0.357023	0.00696645	0	-0.279306	0.00763213	3.30818e-293	asah1
8	8:18122939:CT:C	18122939	C	0.62251	-0.0333557	0.00717939	3.38375e-06	-0.0652386	0.00728755	3.4892e-19	asah1
17	17:7106998:AC:A	7106998	A	0.000238008	1.28727	0.203006	2.28213e-10	1.33661	0.203152	4.72478e-11	asgr1
17	17:7112238:AG:A	7112238	A	0.562884	-0.0329823	0.00632778	1.86512e-07	-0.0505366	0.00641688	3.39164e-15	asgr1
17	17:7113800:T:TCA	7113800	TCA	0.301113	-0.0775695	0.00681425	5.05741e-30	-0.101501	0.00691595	9.12752e-49	asgr1
17	17:7173710:C:A	7173710	A	0.000108455	-2.42944	0.301018	6.98696e-16	-2.41147	0.301265	1.19978e-15	asgr1
17	17:7174401:A:C	7174401	C	7.60225e-05	2.85988	0.359772	1.87802e-15	2.91435	0.360043	5.75219e-16	asgr1
17	17:7176997:C:T	7176997	T	0.19383	-0.189193	0.0079425	2.05629e-125	-0.216729	0.00815962	1.90684e-155	asgr1
17	17:7256852:TC:T	7256852	T	0.000205552	-1.96206	0.218436	2.65139e-19	-2.01087	0.218663	3.70703e-20	asgr1
17	17:7070612:GAAAGAAAGAAA:G	7070612	G	0.00012217	-2.30902	0.325723	1.35175e-12	-2.21976	0.325981	9.79616e-12	asgr2
17	17:7101623:G:GTA	7101623	GTA	6.23317e-05	-2.48218	0.437035	1.35017e-08	-2.76776	0.437261	2.45511e-10	asgr2
17	17:7101663:G:A	7101663	A	0.000199461	-1.7044	0.24438	3.07214e-12	-1.99509	0.244908	3.7522e-16	asgr2
17	17:7106998:AC:A	7106998	A	0.000274259	-2.54208	0.208408	3.20072e-34	-2.531	0.20887	8.52379e-34	asgr2
17	17:7108754:G:T	7108754	T	0.289363	0.321354	0.0075816	0	0.457218	0.00950404	0	asgr2
17	17:7109003:T:TG	7109003	TG	0.0641907	0.139141	0.014079	4.93949e-23	0.113963	0.0152497	7.82997e-14	asgr2
17	17:7113800:T:TCA	7113800	TCA	0.302093	0.0568564	0.00750526	3.57636e-14	0.168511	0.0089239	1.56941e-79	asgr2
17	17:7118509:A:G	7118509	G	0.47448	-0.0268933	0.00692884	0.000103875	0.117795	0.00855191	3.64821e-43	asgr2
17	17:7169772:A:G	7169772	G	0.204114	0.121809	0.00857954	9.47846e-46	0.0604979	0.00888159	9.65165e-12	asgr2
9	9:92235513:AT:A	92235513	A	0.220166	-0.141426	0.00827703	1.86866e-65	-0.0975101	0.00865292	1.86605e-29	aspn
9	9:92261776:A:G	92261776	G	0.00116053	-1.06402	0.0992215	7.88009e-27	-1.17011	0.0994362	5.7455e-32	aspn
9	9:92474742:C:CTCATCATCA	92474742	CTCATCATCA	0.0198882	-0.405828	0.0242313	5.84734e-63	-0.222551	0.0249827	5.18662e-19	aspn
9	9:92514124:CT:C	92514124	C	0.327961	-0.255551	0.00721306	6.12411e-275	-0.230116	0.00757993	1.93081e-202	aspn
9	9:92805118:GGT:G	92805118	G	0.237426	-0.0227331	0.0079342	0.00416741	-0.055087	0.0081066	1.08072e-11	aspn
9	9:130470873:T:C	130470873	C	9.03786e-05	-2.56759	0.356261	5.7178e-13	-2.5691	0.356495	5.73959e-13	ass1
9	9:130485389:G:A	130485389	A	0.000258224	-1.93763	0.210881	3.99237e-20	-1.9386	0.211109	4.19437e-20	ass1
9	9:130494983:C:T	130494983	T	9.03786e-05	-2.79575	0.356176	4.182e-15	-2.79721	0.356455	4.25037e-15	ass1
23	X:108137134:G:A	108137134	A	0.000637909	-0.819755	0.101692	7.55768e-16	-0.783834	0.101791	1.35604e-14	atg4a
23	X:108153135:G:A	108153135	A	0.461133	0.0773003	0.00526744	9.30545e-49	0.0763069	0.00528147	2.57886e-47	atg4a
1	1:28242653:G:A	28242653	A	0.31674	0.115488	0.00734536	1.05923e-55	0.115488	0.00736731	2.21628e-55	atp5if1
2	2:27215328:C:T	27215328	T	0.00338465	-1.54621	0.0583948	1.71187e-154	-1.45863	0.0589562	3.87918e-135	atraid
[truncated: 4,711 more rows]

## Sheet: ST6
ST6: Independent pQTL variants identified by GCTA-CoJo in our analysis of individuals of inferred African (AFR) or South-Asian (SAS) individuals after protein exclusions. CHR: Chromosome, ID (b38): Variant ID, POS (b38): Variant position in build 38, EFFECT ALLELE: allele for which the effect estimates were calculated, EFFECT ALLELE FREQ: the frequency of the effect allele in the tested populatio…
[truncated: 625 more rows]

[truncated: 16 more sheets: ST7, ST8, ST9, ST10, ST11, ST12, ST13, ST14, ST15, ST16, ST17, ST18, ST19, ST20, ST21, ST22]
